# Supplementary material for: Genetic predisposition to smoking in relation to 14 cardiovascular diseases
Source: Eur Heart J. 2020 Apr 16;41(35):3304–10. doi: 10.1093/eurheartj/ehaa193 (PMC7544540; doi:10.1093/eurheartj/ehaa193)
Supplement: ehaa193_Supplementary_Data [file ehaa193_supplementary_data.zip]

Archive with 3 entries (2 files):
- ehaa193-suppl_data/
- ehaa193-suppl_data/Supplement 1.docx
- ehaa193-suppl_data/Supplement 2.xlsx
