# Supplementary material for: Genetic predisposition to smoking in relation to 14 cardiovascular diseases
Source: Eur Heart J. 2020 Apr 16;41(35):3304–10. doi: 10.1093/eurheartj/ehaa193 (PMC7544540; doi:10.1093/eurheartj/ehaa193)
Supplement: ehaa193_Supplementary_Data [file ehaa193_supplementary_data.zip › ehaa193-suppl_data/Supplement 2.xlsx]

## Sheet: Table S1
	Table S1. Definitions and sources of information for the cardiovascular diseases in UK Biobank
	Outcome	Number of cases	ICD-9 diagnosis	ICD-10 diagnosis	OPCS procedure	Self-report†
	Coronary artery disease	29 278	410, 411, 412, 414.0, 414.8, 414.9	I21, I22, I23, I24, I25.1, I25.2, I25.5, I25.6, I25.8, I25.9	K40, K41, K42, K43, K44, K45, K46, K49, K50.1, K50.2, K50.4, K75	20002, 20004, 6150
	Heart failure	6712	402.01, 402.11, 402.91, 404.01, 404.11, 404.91, 404.03, 404.13, 404.93, 428	I11.0, I13.0, I13.2, I50		20002
	Atrial fibrillation	16 945	427.3	I48		20002
	Aortic valve stenosis	2244		I35.0, I35.2		20002
	Abdominal aneurysm	1094	441.3, 441.4	I71.3, I71.4	L19.4, L19.5	20002
	Thoracic aneurysm	347	441.1, 441.2	I71.1, I71.2		20002
	Ischemic stroke	4602	434, 436	I63, I64		20002
	Transient ischemic attack	3962	435	G45		20002
	Intracerebral hemorrhage	1064	431	I61		20002
	Subarachnoid hemorrhage	1084	430	I60		20002
	Deep vein thrombosis	9454	451.1	I80.2	L90.2	20002, 6152
	Pulmonary embolism	6148	415.1	I26		20002, 6152
	Peripheral arterial disease	3415	443.8, 443.9	I73.8, I73.9		20002
	Arterial hypertension	125 846	401	I10		20002, 6150, 6177
	ICD, International Classification of Disease; OPCS, Office of Population Censuses and Surveys Classification of Surgical Operations and Procedures.
	*Follow-up for incident cases was until March 31, 2017 and date of death was recorded until February 14, 2018.
	†Numbers refer to data codes used in UK Biobank: 6150/6152 = Health condition diagnosed by doctor (self-reported); 6177 = Medication for
	health condition (self-reported); 20002 = Non-cancer illness code (self-reported from interview with nurse); 20004 = Surgical operation code.

## Sheet: Table S2
	Table S2. Single-nucleotide polymorphisms associated with smoking initiation and lifetime smoking index and their associations with 14 cardiovascular disease outcomes in UK Biobank
					Association with exposure			Coronary artery disease			Heart failure			Atrial fibrillation			Aortic valve stenosis			Abdominal aortic aneurysm			Thoracic aortic aneurysm			Ischemic stroke				Transient ischemic attack		Intracerebral hemmorrhage			Subarachnoid hemorrhage			Deep vein thrombosis			Pulmonary embolism			Peripheral aterial disease			Arterial hypertension
	Exposure	SNP	Chr	EA*	Beta	SE	P	Beta	SE	P	Beta	SE	P	Beta	SE	P	Beta	SE	P	Beta	SE	P	Beta	SE	P	Beta	SE	P	Beta	SE	P	Beta	SE	P	Beta	SE	P	Beta	SE	P	Beta	SE	P	Beta	SE	P	Beta	SE	P
	Smoking initiation	rs1008078	1	T	0.0228	0.0026	1.630e-18	0.0228	0.0088	0.0099	0.0259	0.0179	0.1477	-0.0124	0.0114	0.2762	0.0053	0.0307	0.8638	0.0334	0.0439	0.4473	0.0873	0.0777	0.2616	0.0296	0.0215	0.1696	0.0306	0.0232	0.1866	-0.0427	0.0446	0.3381	0.009	0.0442	0.8391	0.008	0.0151	0.5987	0.0049	0.0187	0.793	0.0147	0.0249	0.5567	0.0066	0.005	0.1917
	Smoking initiation	rs1022528	1	A	0.0174	0.0027	8.480e-11	0.0042	0.0091	0.6493	0.0172	0.0185	0.3512	0.0053	0.0118	0.6505	0.0265	0.0317	0.4045	-0.0487	0.0454	0.2827	-0.0159	0.0807	0.8438	-0.0042	0.0222	0.849	0.0026	0.0239	0.9123	-0.0415	0.046	0.3672	-0.0157	0.0456	0.7303	-0.0121	0.0156	0.4382	0.0259	0.0193	0.1794	-0.0024	0.0258	0.9254	0.0075	0.0052	0.1501
	Smoking initiation	rs10789369	1	A	0.0234	0.0026	3.390e-19	0.0041	0.0089	0.6433	0.0106	0.0181	0.5561	-0.0021	0.0115	0.8581	-0.0431	0.0311	0.1647	0.0618	0.0444	0.1635	-0.1249	0.0787	0.1123	-0.0059	0.0218	0.785	0.0136	0.0234	0.5622	0.0155	0.045	0.7309	0.0929	0.0446	0.0372	0.0036	0.0153	0.8116	-0.0026	0.0188	0.8905	0.0402	0.0252	0.1106	0.0005	0.0051	0.9189
	Smoking initiation	rs10873871	1	G	0.0175	0.0031	2.820e-08	0.0145	0.0105	0.1692	0.0297	0.0213	0.1631	0.0149	0.0136	0.2719	0.0183	0.0365	0.6156	0.009	0.0523	0.8639	-0.0312	0.0925	0.736	-0.0022	0.0256	0.9312	0.1231	0.0276	0	0.036	0.0531	0.4982	0.0072	0.0526	0.8917	0.0343	0.018	0.0565	0.0184	0.0222	0.4064	0.0202	0.0297	0.4976	0.0064	0.006	0.2868
	Smoking initiation	rs10914684	1	G	0.0158	0.0027	6.320e-09	0.0033	0.0092	0.7233	-0.006	0.0186	0.7463	0.0077	0.0119	0.5165	-0.0461	0.032	0.1502	0.0246	0.0458	0.5915	0.0497	0.0813	0.5411	0.0085	0.0224	0.7051	-0.0094	0.0242	0.6982	-0.0954	0.0465	0.0401	0.0443	0.046	0.336	-0.009	0.0158	0.5675	0.0015	0.0194	0.9398	0.0171	0.026	0.5107	-0.0061	0.0053	0.245
	Smoking initiation	rs11162019	1	C	0.0155	0.0026	5.060e-09	0.0026	0.009	0.7722	0.0038	0.0182	0.8332	-0.0128	0.0116	0.2712	0.0428	0.0313	0.171	0.0058	0.0447	0.896	0.1611	0.0791	0.0418	-0.012	0.0219	0.5821	0.0503	0.0236	0.0326	-0.0228	0.0453	0.6154	-0.0587	0.0449	0.1911	-0.012	0.0154	0.4337	-0.0168	0.019	0.3771	-0.0405	0.0254	0.1103	0.0019	0.0051	0.7137
	Smoking initiation	rs11587399	1	A	0.0178	0.0031	7.250e-09	-0.0175	0.0105	0.0958	-0.0017	0.0213	0.9371	-0.0248	0.0136	0.0675	-0.0037	0.0366	0.9189	-0.0797	0.0523	0.1271	-0.1185	0.0928	0.2017	-0.031	0.0256	0.2262	0.0176	0.0276	0.5225	-0.0911	0.053	0.0859	-0.0127	0.0526	0.8085	0.0115	0.018	0.5223	-0.0081	0.0222	0.7164	-0.0091	0.0297	0.7605	-0.0066	0.006	0.2734
	Smoking initiation	rs12022778	1	C	0.0268	0.0032	3.180e-17	0.0025	0.0106	0.8169	0.0336	0.0214	0.1166	0.0053	0.0137	0.6974	0.009	0.0368	0.8066	0.0104	0.0527	0.8438	0.0304	0.0937	0.7456	-0.0073	0.0258	0.7766	-0.0541	0.0278	0.0514	-0.0773	0.0533	0.1472	0.0303	0.0529	0.566	0.0066	0.0181	0.7153	0.0395	0.0224	0.0778	-0.0068	0.0299	0.8205	0.0069	0.0061	0.2556
	Smoking initiation	rs12027999	1	T	0.0244	0.0039	5.330e-10	0.0053	0.013	0.6868	0.029	0.0263	0.2699	0.0086	0.0168	0.609	-0.0026	0.0452	0.9538	-0.0291	0.0648	0.6535	-0.2027	0.115	0.078	0.0229	0.0317	0.4706	-0.0555	0.0341	0.104	-0.0322	0.0655	0.6226	-0.0416	0.0649	0.5217	-0.032	0.0223	0.1509	-0.0484	0.0275	0.0785	-0.0283	0.0367	0.4405	-0.0064	0.0074	0.3907
	Smoking initiation	rs12130857	1	G	0.018	0.0027	3.650e-11	-0.0025	0.0092	0.7847	0.0138	0.0186	0.4579	-0.0138	0.0119	0.2453	-0.0266	0.032	0.4059	-0.0131	0.0457	0.7737	-0.0588	0.0814	0.4695	-0.0103	0.0224	0.6463	-0.0623	0.0241	0.0099	0.0205	0.0464	0.6591	0.0211	0.046	0.6471	-0.0002	0.0157	0.9908	0.0046	0.0194	0.8122	0.0007	0.026	0.9775	-0.0025	0.0053	0.6325
	Smoking initiation	rs12563365	1	A	0.0166	0.0026	1.050e-10	0.0185	0.0087	0.034	0.0427	0.0176	0.0152	0.0066	0.0112	0.5553	-0.0063	0.0303	0.8339	0.0377	0.0433	0.3841	-0.1129	0.0767	0.141	-0.0069	0.0212	0.7455	-0.0348	0.0228	0.1273	0.0072	0.0439	0.8689	-0.0143	0.0434	0.742	-0.0069	0.0149	0.6417	0.0186	0.0184	0.3117	0.0943	0.0246	0.0001	0.0009	0.005	0.8557
	Smoking initiation	rs12739243	1	T	0.0213	0.0031	4.450e-12	0.023	0.0105	0.028	0.0154	0.0211	0.4677	0.002	0.0135	0.8836	-0.0345	0.0364	0.3427	0.0397	0.052	0.445	0.1821	0.0922	0.0484	0.021	0.0255	0.4099	-0.0084	0.0274	0.7596	0.0044	0.0527	0.9335	-0.0304	0.0522	0.56	-0.0096	0.0179	0.5902	0.0473	0.0221	0.0321	0.0432	0.0295	0.1428	0.0263	0.006	0
	Smoking initiation	rs12740789	1	G	0.0285	0.0033	1.180e-17	0.027	0.011	0.0137	0.0466	0.0221	0.0354	0.0368	0.0142	0.0093	0.0463	0.038	0.2231	-0.0088	0.0544	0.8722	-0.2183	0.0972	0.0247	-0.0013	0.0266	0.9625	0.0172	0.0287	0.5481	-0.1929	0.0551	0.0005	-0.0263	0.0546	0.6303	0.0129	0.0188	0.4905	-0.0068	0.0232	0.768	0.0223	0.0308	0.4688	0.0288	0.0063	0
	Smoking initiation	rs12755632	1	A	0.0154	0.0027	1.930e-08	-0.0188	0.0092	0.042	-0.0074	0.0187	0.6933	0.0138	0.0119	0.2484	-0.0354	0.0321	0.27	-0.0196	0.0459	0.6695	-0.1058	0.0815	0.194	0.0142	0.0225	0.5278	-0.0059	0.0242	0.8081	0.0578	0.0466	0.2144	0.0412	0.0462	0.3723	-0.0134	0.0158	0.3967	0.0174	0.0195	0.3728	-0.0331	0.0261	0.204	-0.0042	0.0053	0.4279
	Smoking initiation	rs147052174	1	T	0.0623	0.0098	2.300e-10	-0.0064	0.032	0.8408	-0.0333	0.0646	0.6065	0.0493	0.0412	0.2314	0.1445	0.111	0.1931	-0.4202	0.1585	0.008	-0.3879	0.2814	0.1681	-0.0907	0.0777	0.2431	0.07	0.0838	0.403	0.1446	0.1611	0.3695	-0.1823	0.1596	0.2534	0.0977	0.0547	0.0739	0.0302	0.0674	0.6536	-0.0288	0.0902	0.7495	0.0156	0.0183	0.3929
	Smoking initiation	rs1514176	1	G	0.0193	0.0026	7.670e-14	0.0166	0.0087	0.0575	0.0332	0.0176	0.0596	0.0052	0.0113	0.6422	0.0649	0.0303	0.0321	-0.0168	0.0433	0.6987	0.0253	0.0768	0.7423	0.0184	0.0212	0.387	0.0404	0.0229	0.077	0.0231	0.0439	0.599	0.0474	0.0435	0.2766	0.0191	0.0149	0.2012	0.0349	0.0184	0.0579	-0.0133	0.0246	0.5889	0.0027	0.005	0.5907
	Smoking initiation	rs1889571	1	G	0.0222	0.0038	4.190e-09	0.0119	0.0129	0.3574	0.0571	0.0261	0.0286	0.0354	0.0167	0.0336	0.0489	0.0449	0.2764	0.0378	0.0642	0.5557	-0.0028	0.1142	0.9808	0.0608	0.0314	0.0533	0.0704	0.0339	0.0374	0.0749	0.0651	0.2498	0.0784	0.0645	0.2239	0.014	0.0221	0.5276	-0.0192	0.0273	0.4805	0.0766	0.0364	0.0354	0.0223	0.0074	0.0025
	Smoking initiation	rs1935571	1	T	0.0157	0.0026	6.990e-10	0.0021	0.0086	0.8077	0.0076	0.0175	0.6621	0.0006	0.0112	0.9567	0.002	0.03	0.9479	0.0095	0.0429	0.8242	-0.064	0.0763	0.4021	-0.0416	0.021	0.0482	0.0153	0.0227	0.5001	-0.0783	0.0435	0.072	0.0141	0.0432	0.7433	-0.0027	0.0148	0.8559	0.0306	0.0182	0.093	-0.0224	0.0244	0.3587	0.0182	0.0049	0.0002
	Smoking initiation	rs1937443	1	G	0.0204	0.0026	1.790e-15	0.011	0.0087	0.2087	0.0138	0.0177	0.4342	0.0023	0.0113	0.8355	-0.013	0.0304	0.6684	0.0521	0.0435	0.2309	-0.0446	0.077	0.5627	0.0299	0.0213	0.1599	0.0209	0.023	0.3632	0.098	0.044	0.0261	0.0786	0.0437	0.0723	0.0161	0.015	0.2825	0.0222	0.0185	0.2291	0.0368	0.0247	0.1357	0.008	0.005	0.1096
	Smoking initiation	rs2637869	1	A	0.0182	0.0028	6.540e-11	-0.0083	0.0095	0.3817	-0.0215	0.0191	0.2605	-0.0318	0.0122	0.0092	0.0092	0.0328	0.7792	0.0681	0.0469	0.1464	-0.0309	0.0832	0.7098	-0.0026	0.023	0.9089	-0.0055	0.0248	0.8233	-0.0638	0.0476	0.1807	0.0594	0.0472	0.2086	-0.0352	0.0162	0.0292	-0.0375	0.0199	0.0601	-0.016	0.0267	0.5474	0.0003	0.0054	0.9486
	Smoking initiation	rs2901785	1	G	0.0173	0.0026	1.470e-11	-0.0126	0.0087	0.1459	-0.002	0.0175	0.9089	-0.0109	0.0112	0.3325	-0.0164	0.0302	0.5858	0.0032	0.0431	0.9409	-0.032	0.0765	0.6753	-0.0018	0.0211	0.9334	0.019	0.0228	0.4027	-0.0305	0.0437	0.485	0.0054	0.0433	0.9	0.0038	0.0148	0.7973	-0.0078	0.0183	0.6715	0.0394	0.0245	0.1078	0.0017	0.005	0.7368
	Smoking initiation	rs301807	1	G	0.018	0.0026	2.500e-12	0.0046	0.0088	0.5963	0.0182	0.0177	0.303	-0.0059	0.0113	0.6031	-0.0578	0.0304	0.0574	-0.0542	0.0435	0.2133	0.0177	0.0771	0.8189	0.0082	0.0213	0.699	0.0287	0.023	0.2108	-0.0298	0.0441	0.4992	-0.0261	0.0437	0.5511	0.0063	0.015	0.6729	-0.0054	0.0185	0.7708	0.0563	0.0247	0.0226	0.0226	0.005	0
	Smoking initiation	rs35656245	1	A	0.0159	0.0029	2.230e-08	0.0198	0.0097	0.0422	0.0257	0.0197	0.1923	0.0078	0.0126	0.5365	0.017	0.0338	0.6158	-0.0496	0.0484	0.3051	-0.1636	0.0858	0.0565	0.0063	0.0237	0.792	0.0143	0.0256	0.576	0.0288	0.0492	0.5576	-0.0661	0.0487	0.1746	0.0056	0.0167	0.7352	0.0215	0.0206	0.2951	0.0393	0.0275	0.1532	0.0011	0.0056	0.8416
	Smoking initiation	rs3820277	1	G	0.0188	0.0026	1.570e-13	-0.0009	0.0087	0.9187	0.0109	0.0175	0.5327	0.0014	0.0112	0.9007	0.0074	0.0301	0.8068	-0.0341	0.0431	0.4291	0.0645	0.0763	0.3978	0.0098	0.0211	0.6408	-0.014	0.0227	0.5364	0.0105	0.0437	0.8106	-0.0089	0.0433	0.8366	0.029	0.0148	0.0502	0.052	0.0183	0.0045	-0.0015	0.0245	0.9504	-0.0005	0.0049	0.9227
	Smoking initiation	rs45444697	1	G	0.0197	0.0031	2.720e-10	-0.0087	0.0104	0.4015	0.011	0.0211	0.6011	0.017	0.0134	0.2053	-0.0367	0.0362	0.311	0.0084	0.0517	0.8703	0.0057	0.0919	0.9508	-0.0094	0.0254	0.7104	-0.0336	0.0273	0.2189	0.0691	0.0525	0.188	0.0617	0.052	0.2358	0.0322	0.0178	0.0707	0.0261	0.022	0.2346	-0.0263	0.0294	0.3707	-0.0091	0.006	0.1263
	Smoking initiation	rs4912332	1	T	0.0141	0.0025	2.940e-08	0.0065	0.0086	0.4507	0.034	0.0175	0.0514	0.007	0.0111	0.5287	0.0269	0.03	0.3693	0.1004	0.0429	0.0193	-0.0924	0.0761	0.2246	0.0116	0.021	0.5817	0.0373	0.0226	0.0994	-0.014	0.0435	0.7472	0.048	0.0431	0.2661	-0.0173	0.0148	0.2414	-0.0203	0.0182	0.2645	0.0213	0.0244	0.3825	-0.0021	0.0049	0.6716
	Smoking initiation	rs876793	1	T	0.0179	0.0027	5.690e-11	0.015	0.0091	0.0969	0.0101	0.0183	0.5795	0.0165	0.0117	0.1586	0.0075	0.0315	0.8124	0.0699	0.045	0.1202	0.0421	0.0797	0.5968	0.0097	0.0221	0.6609	0.0488	0.0237	0.0397	-0.0451	0.0457	0.3238	-0.0277	0.0452	0.5406	0.0206	0.0155	0.1835	0.0114	0.0191	0.5522	-0.0109	0.0256	0.6711	0.0082	0.0052	0.1143
	Smoking initiation	rs925524	1	G	0.0156	0.0028	2.940e-08	-0.0079	0.0095	0.4025	0.041	0.0192	0.0327	0.0227	0.0122	0.0643	-0.0804	0.033	0.0148	-0.0932	0.0472	0.0481	-0.002	0.0835	0.9807	-0.0167	0.0231	0.471	-0.0159	0.0249	0.5241	0.0181	0.0478	0.7045	0.0107	0.0474	0.8212	0.0078	0.0162	0.6317	-0.0245	0.02	0.2216	0.0266	0.0268	0.3209	-0.0059	0.0054	0.278
	Smoking initiation	rs951740	1	A	0.0295	0.0026	3.820e-29	0.0052	0.0089	0.5612	0.0067	0.018	0.7086	-0.007	0.0115	0.5405	0.0034	0.031	0.9129	-0.0187	0.0443	0.6722	-0.0927	0.0785	0.238	0.0215	0.0217	0.3223	-0.0039	0.0234	0.8687	-0.0133	0.045	0.7672	0.0099	0.0445	0.8232	0.0145	0.0152	0.3432	0.0089	0.0188	0.6351	0.0633	0.0252	0.012	-0.0108	0.0051	0.0333
	Smoking initiation	rs1004787	2	A	0.0284	0.0026	1.110e-28	0.0118	0.0087	0.1759	0.02	0.0176	0.2552	0.0039	0.0112	0.7309	0.0036	0.0302	0.9044	-0.0118	0.0432	0.7838	0.0271	0.0765	0.7231	0.0211	0.0211	0.3177	0.0061	0.0228	0.7902	0.0769	0.0438	0.0793	0.0321	0.0434	0.4595	0.0124	0.0149	0.4056	0.0587	0.0183	0.0014	0.0321	0.0245	0.1912	0.009	0.005	0.0682
	Smoking initiation	rs1022376	2	T	0.0147	0.0026	1.660e-08	-0.0034	0.0086	0.6956	-0.0024	0.0175	0.8907	0.0055	0.0112	0.6219	0.0395	0.0301	0.1883	0.0217	0.043	0.6135	0.0252	0.0762	0.7411	0.0064	0.0211	0.7618	0.0091	0.0227	0.6876	0.0118	0.0436	0.7859	0.0599	0.0431	0.165	-0.0066	0.0148	0.6565	-0.0161	0.0183	0.3769	-0.0386	0.0244	0.114	-0.003	0.0049	0.54
	Smoking initiation	rs10490159	2	T	0.0172	0.0026	3.860e-11	0.0079	0.0088	0.3719	0.0076	0.0178	0.6693	-0.004	0.0114	0.7231	0.0073	0.0306	0.8124	0.0163	0.0438	0.7092	0.0081	0.0778	0.9169	0.0175	0.0215	0.4137	0.0527	0.0231	0.0225	0.0336	0.0444	0.4498	0.0109	0.044	0.8045	-0.0178	0.0151	0.2365	0.0055	0.0186	0.7682	0.0302	0.0249	0.2254	0.0026	0.005	0.6017
	Smoking initiation	rs114976176	2	A	0.0155	0.0027	6.040e-09	-0.0038	0.009	0.6772	0.0046	0.0182	0.7996	-0.0135	0.0116	0.2477	0.0128	0.0314	0.6833	-0.0075	0.0448	0.8674	-0.0095	0.0796	0.9053	0.0201	0.022	0.3591	0.0121	0.0237	0.6094	0.062	0.0455	0.1725	-0.0453	0.045	0.3146	-0.003	0.0154	0.8456	-0.0078	0.019	0.6814	0.0155	0.0255	0.5429	0.0007	0.0052	0.8943
	Smoking initiation	rs11678980	2	A	0.0177	0.0026	5.190e-12	0.0071	0.0089	0.4291	-0.0213	0.0181	0.2392	0.0122	0.0115	0.2908	0.0112	0.0311	0.7175	-0.0286	0.0446	0.5222	0.0079	0.0789	0.9198	-0.0082	0.0217	0.705	-0.0008	0.0234	0.9717	0.0039	0.0451	0.9313	-0.0175	0.0446	0.6956	-0.0143	0.0153	0.3517	-0.0256	0.0189	0.1754	0.0314	0.0253	0.2137	0.0099	0.0051	0.0516
	Smoking initiation	rs11692435	2	A	0.0251	0.0046	4.470e-08	0.0296	0.0163	0.0703	0.007	0.0331	0.8322	-0.0103	0.021	0.6249	-0.0011	0.0565	0.9848	0.2246	0.0808	0.0054	0.0385	0.1426	0.7871	0.0332	0.0398	0.4041	-0.0228	0.0428	0.5941	-0.1095	0.0822	0.1829	-0.1709	0.0812	0.0353	-0.0074	0.0278	0.7912	-0.0014	0.0342	0.9675	0.1283	0.0463	0.0056	0.0203	0.0093	0.0292
	Smoking initiation	rs11889814	2	A	0.021	0.0038	3.440e-08	0.0172	0.0128	0.1802	-0.045	0.026	0.083	0.0063	0.0166	0.702	0.0383	0.0446	0.3904	0.0616	0.0638	0.3347	-0.0552	0.1136	0.627	0.0183	0.0313	0.5583	-0.0366	0.0337	0.2771	-0.0181	0.0647	0.7793	0.1203	0.0641	0.0605	0.0066	0.022	0.7628	0.0097	0.0271	0.7208	0.0416	0.0362	0.2499	0.0052	0.0073	0.4806
	Smoking initiation	rs12474587	2	T	0.0242	0.0026	4.830e-21	0.0001	0.0087	0.988	-0.0058	0.0176	0.7402	0.0129	0.0112	0.2497	0.0115	0.0302	0.7033	0.0319	0.0432	0.4597	-0.0837	0.0766	0.2741	-0.0287	0.0212	0.1751	-0.0011	0.0228	0.9616	0.0121	0.0438	0.7828	-0.0415	0.0434	0.3397	-0.0233	0.0149	0.1165	-0.0239	0.0183	0.1924	-0.0184	0.0245	0.4519	-0.012	0.005	0.0154
	Smoking initiation	rs12714017	2	C	0.0154	0.0026	3.650e-09	0.0039	0.0086	0.6536	0.0266	0.0175	0.1276	0.0161	0.0112	0.149	0.0778	0.03	0.0096	0.012	0.0429	0.7797	-0.0523	0.0763	0.4932	-0.0176	0.0211	0.4024	-0.0022	0.0227	0.9221	0.0455	0.0436	0.2957	0.0562	0.0432	0.1932	0.0371	0.0148	0.0122	0.0097	0.0183	0.5947	0.0248	0.0244	0.3093	0.0029	0.0049	0.561
	Smoking initiation	rs13007361	2	A	0.0175	0.0031	2.290e-08	0.0131	0.0106	0.2185	0.0723	0.0215	0.0008	0.007	0.0137	0.6101	0.0516	0.0369	0.1622	0.0137	0.0528	0.7954	-0.0183	0.0935	0.8445	0.0863	0.0259	0.0008	0.0072	0.0278	0.7951	-0.0166	0.0534	0.7567	0.1135	0.053	0.0324	0.0304	0.0182	0.0943	0.0046	0.0224	0.8377	0.027	0.03	0.3682	-0.0035	0.0061	0.5643
	Smoking initiation	rs13392222	2	A	0.0234	0.0037	1.930e-10	-0.0075	0.0125	0.5469	-0.0265	0.0252	0.2928	-0.0076	0.0161	0.6365	-0.007	0.0433	0.8716	0.0813	0.0619	0.189	0.0737	0.1096	0.5015	0.057	0.0304	0.0605	0.021	0.0327	0.5213	0.0373	0.0629	0.5536	0.0801	0.0622	0.198	-0.0007	0.0213	0.9748	-0.0042	0.0263	0.8739	0.0015	0.0352	0.9656	-0.0117	0.0071	0.0996
	Smoking initiation	rs1445649	2	C	0.0206	0.0026	8.480e-16	-0.0047	0.0087	0.5893	-0.0082	0.0175	0.6407	-0.0009	0.0112	0.9361	0.0189	0.0301	0.5303	0.0226	0.043	0.5995	-0.1194	0.0762	0.1173	0.013	0.0211	0.538	-0.0003	0.0227	0.991	0.0025	0.0436	0.9537	-0.0619	0.0432	0.1521	-0.0083	0.0148	0.5736	-0.0285	0.0183	0.1189	-0.0033	0.0244	0.8924	-0.0078	0.0049	0.115
	Smoking initiation	rs1518393	2	C	0.0169	0.0026	1.300e-10	-0.0128	0.0089	0.1538	-0.012	0.0181	0.5073	-0.012	0.0115	0.2972	0.0563	0.0311	0.0702	0.0466	0.0444	0.2937	-0.047	0.0789	0.5516	0.0068	0.0218	0.7549	0.0031	0.0234	0.8936	0.0507	0.045	0.2597	-0.0033	0.0446	0.9415	0.0281	0.0153	0.0664	-0.0018	0.0189	0.924	-0.0137	0.0252	0.5877	-0.0151	0.0051	0.0032
	Smoking initiation	rs16826827	2	T	0.0222	0.0039	9.170e-09	0.0011	0.013	0.9308	0.0269	0.0262	0.3034	-0.0029	0.0167	0.8627	-0.1037	0.045	0.0211	-0.0242	0.0644	0.7071	0.0658	0.1141	0.5642	0.0196	0.0315	0.5335	0.0231	0.034	0.4956	-0.0384	0.0651	0.5554	-0.0737	0.0645	0.2532	0.0354	0.0221	0.1097	0.0132	0.0273	0.6305	-0.001	0.0365	0.9785	-0.0142	0.0074	0.0554
	Smoking initiation	rs1722666	2	T	0.0161	0.0029	2.170e-08	0.013	0.0096	0.1762	0.0006	0.0195	0.977	-0.0049	0.0124	0.6912	0.0113	0.0334	0.7347	0.0019	0.0478	0.9677	0.0058	0.0851	0.9459	-0.0386	0.0234	0.0995	0.0338	0.0252	0.1802	-0.0019	0.0485	0.9683	0.0573	0.048	0.2326	0.0047	0.0165	0.7736	-0.0288	0.0203	0.1568	-0.005	0.0271	0.8544	0.0022	0.0055	0.6926
	Smoking initiation	rs17229285	2	C	0.0155	0.0025	1.270e-09	0.0008	0.0086	0.9264	0.0111	0.0175	0.5265	-0.0039	0.0112	0.73	-0.0186	0.03	0.5361	0.0538	0.043	0.211	-0.0405	0.0763	0.5957	0.0126	0.021	0.5484	0.0013	0.0227	0.9529	-0.0449	0.0436	0.3032	0.052	0.0432	0.2292	-0.0046	0.0148	0.7546	-0.0252	0.0183	0.168	-0.0097	0.0244	0.6911	0.0029	0.0049	0.5569
	Smoking initiation	rs17616642	2	A	0.0166	0.003	2.100e-08	-0.0027	0.01	0.787	0.0132	0.0202	0.5121	0.0345	0.0129	0.0075	-0.0402	0.0347	0.2475	-0.0404	0.0495	0.4144	0.0521	0.0881	0.5539	0.0139	0.0243	0.5664	-0.002	0.0262	0.9402	0.0311	0.0503	0.5362	0.0122	0.0498	0.8063	0.0144	0.0171	0.3982	0.0299	0.0211	0.1564	-0.0146	0.0282	0.6042	0.0025	0.0057	0.6637
	Smoking initiation	rs1863161	2	A	0.0153	0.0026	2.340e-09	-0.0058	0.0087	0.5046	0.0047	0.0176	0.7886	0.002	0.0112	0.8617	-0.0491	0.0302	0.1039	-0.0085	0.0432	0.8447	0.0318	0.0767	0.6782	0.0298	0.0212	0.1588	-0.0031	0.0228	0.8902	-0.0828	0.0438	0.0589	-0.0438	0.0434	0.3125	0.0034	0.0149	0.8165	0.0137	0.0184	0.4561	0.0057	0.0245	0.8169	-0.0033	0.005	0.5074
	Smoking initiation	rs1901477	2	G	0.0304	0.0026	2.070e-31	0.0022	0.0086	0.7977	0.01	0.0174	0.5655	0.0144	0.0111	0.1944	-0.0413	0.03	0.1677	-0.0018	0.0428	0.9669	0.0363	0.076	0.6332	0.0094	0.021	0.6555	-0.0512	0.0226	0.0236	-0.0112	0.0434	0.7959	-0.0181	0.0431	0.675	0.0035	0.0147	0.8099	0.0126	0.0182	0.4887	0.0007	0.0243	0.9776	0.0075	0.0049	0.1254
	Smoking initiation	rs2539706	2	A	0.0162	0.0026	1.950e-10	0.0079	0.0086	0.363	0.0035	0.0175	0.8429	0.0067	0.0112	0.5466	0.0175	0.03	0.5596	0.0064	0.043	0.8815	0.1584	0.0763	0.0378	0.0136	0.021	0.5191	-0.0184	0.0227	0.4177	0.0277	0.0436	0.5244	-0.0149	0.0432	0.7303	-0.0097	0.0148	0.5139	-0.0063	0.0183	0.7306	-,0200	0.0244	0.413	-0.0078	0.0049	0.1135
	Smoking initiation	rs2710634	2	T	0.0178	0.0026	3.360e-12	0.0121	0.0087	0.1623	0.0168	0.0175	0.3372	0.0189	0.0112	0.0914	0.0052	0.0301	0.8639	-0.0468	0.043	0.2759	0.114	0.0764	0.1357	0.0314	0.0211	0.1365	0.0323	0.0227	0.1543	0.0059	0.0436	0.892	0.0254	0.0432	0.5561	0.027	0.0148	0.0682	0.0112	0.0183	0.5409	0.018	0.0244	0.4618	0.0098	0.0049	0.048
	Smoking initiation	rs3115418	2	T	0.0142	0.0026	2.790e-08	0.0277	0.0087	0.0014	0.0481	0.0176	0.0061	-0.0155	0.0112	0.1655	0.015	0.0302	0.6178	0.0158	0.0431	0.7139	0.0211	0.0765	0.7822	0.0419	0.0211	0.0474	0.0199	0.0228	0.3808	0.071	0.0438	0.105	-0.0081	0.0433	0.8526	0.0284	0.0148	0.0561	-0.0119	0.0183	0.5161	-0.0113	0.0245	0.6455	0.004	0.005	0.4211
	Smoking initiation	rs34399632	2	G	0.0194	0.003	1.460e-10	0.0105	0.0099	0.2888	0.0065	0.0201	0.7464	0.0126	0.0128	0.3245	0.0168	0.0345	0.6264	0.038	0.0492	0.4396	0.0198	0.0879	0.822	0.0184	0.0241	0.4454	-0.0226	0.026	0.3844	0.0773	0.05	0.1219	0.0446	0.0494	0.3665	-0.0039	0.017	0.8169	-0.0168	0.021	0.4219	0.0153	0.0279	0.5839	-0.0038	0.0057	0.5043
	Smoking initiation	rs357304	2	C	0.0167	0.0029	5.400e-09	-0.0084	0.0098	0.3905	0.0226	0.0198	0.2536	0.004	0.0126	0.7534	0.0868	0.034	0.0106	-0.011	0.0486	0.8204	-0.0042	0.0857	0.961	0.0027	0.0239	0.9102	0.0146	0.0257	0.5688	-0.0024	0.0494	0.9615	-0.0299	0.0489	0.5404	0.0012	0.0167	0.9447	0.0084	0.0207	0.6844	0.0498	0.0277	0.0716	0.0061	0.0056	0.2778
	Smoking initiation	rs359247	2	T	0.022	0.0027	9.890e-17	0.0058	0.009	0.5169	-0.0125	0.0182	0.493	-0.0117	0.0116	0.313	0.0133	0.0313	0.671	-0.0139	0.0448	0.7554	-0.0372	0.0794	0.6397	0.0147	0.0219	0.5026	-0.0009	0.0236	0.969	-0.0241	0.0454	0.5949	0.0297	0.045	0.5096	-0.0156	0.0154	0.3112	-0.0087	0.019	0.6486	0.0211	0.0254	0.407	0.006	0.0051	0.2445
	Smoking initiation	rs3811038	2	C	0.0191	0.0028	1.580e-11	0.0172	0.0097	0.0763	-0.0011	0.0196	0.9568	0.0137	0.0125	0.2727	0.0298	0.0337	0.3762	0.0742	0.0481	0.1235	0.0984	0.0853	0.2488	0.0019	0.0236	0.9344	0.0014	0.0254	0.956	-0.0031	0.0489	0.9492	-0.0465	0.0485	0.3377	-0.0228	0.0166	0.1685	0.0344	0.0205	0.093	0.0343	0.0274	0.211	0.0214	0.0055	0.0001
	Smoking initiation	rs4674916	2	C	0.018	0.0027	3.060e-11	0.002	0.0093	0.8273	-0.0198	0.0187	0.2891	-0.0101	0.012	0.3961	-0.033	0.0322	0.3057	-0.0076	0.046	0.869	-0.0194	0.0815	0.8117	-0.0251	0.0225	0.2655	0.0377	0.0243	0.1208	0.0237	0.0466	0.6113	-0.0656	0.0462	0.1556	-0.0071	0.0158	0.6538	-0.01	0.0195	0.6072	-0.0117	0.0261	0.6532	-0.0232	0.0053	0
	Smoking initiation	rs4674993	2	A	0.024	0.0032	4.850e-14	0.0149	0.0108	0.1677	0.0329	0.0218	0.1315	0.0199	0.014	0.1531	0.0702	0.0375	0.0614	0.0157	0.0537	0.7703	0.0648	0.0953	0.4964	-0.0072	0.0263	0.784	0.0226	0.0283	0.4242	0.0383	0.0543	0.4814	0.063	0.0538	0.2416	0.0113	0.0185	0.5406	-0.0092	0.0228	0.6871	-0.0092	0.0304	0.7621	0.0187	0.0062	0.0024
	Smoking initiation	rs56208390	2	G	0.0216	0.0039	2.680e-08	0.0164	0.0134	0.2208	0.0104	0.027	0.7004	-0.0083	0.0173	0.6317	-0.0469	0.0465	0.3131	0.0413	0.0665	0.5352	-0.1134	0.1177	0.3355	0.0224	0.0326	0.492	0.0337	0.0351	0.3377	0.0389	0.0675	0.5648	0.0406	0.0669	0.5435	0.0243	0.0228	0.2882	-0.0041	0.0282	0.8846	0.0516	0.0378	0.172	-0.0022	0.0076	0.773
	Smoking initiation	rs61533748	2	C	0.0174	0.0026	2.820e-11	0.0113	0.0089	0.2042	0.0199	0.0179	0.2678	0.024	0.0114	0.0361	0.0404	0.0308	0.1898	0.019	0.044	0.6669	-0.025	0.0783	0.7492	0.0434	0.0216	0.0444	0.0164	0.0232	0.4814	0.1087	0.0446	0.0149	0.0678	0.0442	0.1251	0.0077	0.0152	0.6124	-0.0048	0.0187	0.7987	0.0598	0.025	0.0168	0.0083	0.0051	0.103
	Smoking initiation	rs62106258	2	T	0.0455	0.006	3.330e-14	0.0519	0.0201	0.0099	0.1178	0.0406	0.0037	0.0788	0.026	0.0024	0.1223	0.0699	0.0799	0.047	0.0999	0.6382	0.2632	0.1778	0.1387	0.0252	0.049	0.607	-0.0026	0.0527	0.961	-0.1043	0.1013	0.3034	-0.1645	0.1004	0.1014	0.0663	0.0344	0.0538	0.0919	0.0425	0.0304	0.0972	0.0567	0.0868	0.0429	0.0115	0.0002
	Smoking initiation	rs62137126	2	A	0.0237	0.0039	1.310e-09	-0.0154	0.0133	0.246	0.0223	0.0269	0.407	-0.0225	0.0172	0.1902	0.0118	0.0462	0.7981	-0.0623	0.0659	0.344	0.1047	0.1171	0.371	0.0389	0.0323	0.2284	-0.0021	0.0348	0.9523	0.0044	0.0671	0.9474	-0.0355	0.0663	0.5926	0.0028	0.0227	0.9032	0.0412	0.0281	0.142	-0.0035	0.0375	0.9256	0.0058	0.0076	0.4474
	Smoking initiation	rs62180324	2	G	0.0195	0.0031	3.910e-10	-0.0244	0.0105	0.0197	-0.0042	0.0211	0.8416	-0.0112	0.0135	0.4077	0.007	0.0363	0.8464	0.0153	0.0519	0.7673	0.0038	0.0923	0.9667	0.0129	0.0254	0.612	0.0012	0.0274	0.9637	0.1359	0.0526	0.0098	0.0162	0.0521	0.7567	-0.0161	0.0179	0.369	-0.0077	0.0221	0.7273	-0.0161	0.0295	0.5855	0.0035	0.006	0.5604
	Smoking initiation	rs62193862	2	A	0.0238	0.0042	1.990e-08	0.0316	0.0145	0.0288	0.0216	0.0292	0.4586	0.0246	0.0186	0.1876	-0.0272	0.0502	0.5878	0.1958	0.072	0.0065	-0.2043	0.1271	0.1078	-0.0051	0.0352	0.8841	-0.0006	0.0379	0.987	0.1055	0.0731	0.1488	0.0649	0.0724	0.3704	-0.0105	0.0247	0.6712	0.0521	0.0305	0.0875	-0.0018	0.0408	0.9648	0.0148	0.0082	0.0718
	Smoking initiation	rs6730325	2	G	0.0146	0.0026	2.100e-08	0.0263	0.0088	0.0029	0.042	0.0178	0.0186	0.0218	0.0114	0.0563	0.0195	0.0307	0.5247	-0.04	0.0438	0.3618	-0.1214	0.0779	0.1192	0.0334	0.0215	0.1206	0.0092	0.0231	0.6921	0.0574	0.0445	0.1971	0.0329	0.0441	0.4557	0.0262	0.0151	0.0825	0.0186	0.0186	0.318	0.0585	0.0249	0.0188	0.0197	0.005	0.0001
	Smoking initiation	rs6731872	2	G	0.0316	0.0034	5.350e-21	0.0039	0.0114	0.7334	0.0319	0.0231	0.1671	0.0197	0.0147	0.1805	0.0447	0.0396	0.2596	-0.0417	0.0567	0.4623	0.1273	0.1005	0.2053	0.0294	0.0278	0.2893	0.0649	0.0299	0.03	0.0597	0.0575	0.2994	0.0351	0.057	0.5379	0.0494	0.0195	0.0113	-0.0067	0.0241	0.7819	0.0222	0.0322	0.4906	0.0331	0.0065	0
	Smoking initiation	rs6750107	2	A	0.0146	0.0026	2.600e-08	0.0036	0.0089	0.685	0.0019	0.018	0.9151	0.0078	0.0115	0.4957	-0.0281	0.0308	0.3614	-0.0115	0.0441	0.7939	-0.1548	0.0783	0.0479	0.0195	0.0216	0.3677	-0.0163	0.0233	0.4827	0.0533	0.0448	0.2341	0.0127	0.0444	0.7741	-0.0029	0.0152	0.851	-0.0002	0.0187	0.9921	-0.0055	0.0251	0.8259	-0.0072	0.0051	0.1541
	Smoking initiation	rs6750529	2	T	0.0199	0.0029	9.260e-12	0.0241	0.0098	0.0139	0.0203	0.0198	0.3064	-0.0027	0.0127	0.8307	0.0678	0.0341	0.0464	0.0437	0.0488	0.371	0.0841	0.0864	0.3306	0.0117	0.0239	0.6255	0.0053	0.0257	0.8361	0.0438	0.0494	0.3753	0.022	0.0489	0.6525	0.0137	0.0168	0.4155	0.0137	0.0207	0.5076	0.0124	0.0277	0.6549	0.0224	0.0056	0.0001
	Smoking initiation	rs6756212	2	C	0.0339	0.0026	3.490e-40	0.0117	0.0087	0.1771	-0.0001	0.0175	0.9954	-0.0024	0.0112	0.8264	0.0346	0.0301	0.2498	0.0746	0.0431	0.0832	-0.0147	0.0763	0.847	0.0233	0.0211	0.2679	0.0084	0.0227	0.7114	-0.0206	0.0436	0.637	-0.0241	0.0432	0.5769	0.0006	0.0148	0.9664	-0.0193	0.0183	0.2899	-0.0548	0.0244	0.0247	-0.0058	0.0049	0.2373
	Smoking initiation	rs72790288	2	G	0.0455	0.0077	3.280e-09	-0.0163	0.0255	0.5212	-0.0226	0.0514	0.6607	0.0267	0.0328	0.4163	0.0266	0.0882	0.763	-0.1624	0.1267	0.2	-0.2306	0.2254	0.3064	0.0372	0.0618	0.5472	-0.0073	0.0667	0.9133	-0.018	0.1279	0.8879	-0.1486	0.1265	0.2404	0.0249	0.0435	0.567	0.0032	0.0538	0.9527	0.0263	0.0715	0.7128	-0.0145	0.0145	0.3182
	Smoking initiation	rs74697736	2	A	0.0223	0.0028	2.430e-15	0.0107	0.0095	0.2603	-0.0229	0.0192	0.2341	-0.0086	0.0123	0.4839	0.0045	0.0331	0.8929	-0.0114	0.0473	0.8103	-0.1289	0.0839	0.1242	-0.0154	0.0232	0.5072	-0.0083	0.0249	0.7405	0.0793	0.0479	0.0982	0.0212	0.0475	0.6547	-0.01	0.0163	0.5383	-0.0207	0.0201	0.3031	-0.0359	0.0269	0.1809	-0.0168	0.0054	0.002
	Smoking initiation	rs75210106	2	C	0.0187	0.0033	2.330e-08	0.0095	0.0115	0.4074	0.0125	0.0232	0.5898	0.0208	0.0148	0.1598	0.0106	0.0398	0.7906	0.0749	0.057	0.1892	0.0215	0.1006	0.8311	-0.0115	0.0279	0.6796	-0.0504	0.0301	0.0934	0.0291	0.0576	0.6132	0.0356	0.0572	0.5339	0.0058	0.0196	0.7659	0.0096	0.0242	0.69	0.0156	0.0323	0.63	0.0086	0.0065	0.1871
	Smoking initiation	rs7585579	2	G	0.0204	0.0026	5.480e-15	0.0034	0.0087	0.6925	0.0024	0.0176	0.8918	-0.005	0.0113	0.6565	-0.0548	0.0303	0.0702	0.0485	0.0433	0.2629	0.007	0.0769	0.9276	0.05	0.0212	0.0184	0.0161	0.0229	0.4803	0.0373	0.044	0.3968	0.0515	0.0436	0.2377	0.0469	0.0149	0.0017	0.0506	0.0184	0.006	-0.0248	0.0246	0.3146	-0.0075	0.005	0.1307
	Smoking initiation	rs7598402	2	C	0.0147	0.0025	7.380e-09	0.0044	0.0087	0.6112	0.009	0.0175	0.6096	-0.0025	0.0112	0.8228	0.0123	0.0301	0.6828	-0.1027	0.0431	0.0171	-0.0838	0.0765	0.2734	0.0386	0.0211	0.0676	-0.0061	0.0227	0.7879	0.0948	0.0436	0.0299	0.0398	0.0432	0.3572	0.0201	0.0148	0.1759	0.0026	0.0183	0.889	-0.0111	0.0245	0.6512	0.0059	0.0049	0.2366
	Smoking initiation	rs7600835	2	G	0.0151	0.0027	1.800e-08	0.0025	0.0092	0.7869	0.0213	0.0186	0.2526	0.0258	0.0119	0.0299	0.0215	0.032	0.5017	0.0289	0.0456	0.5263	-0.0037	0.0813	0.9638	0.0005	0.0224	0.9806	-0.0035	0.0241	0.8853	-0.0378	0.0466	0.4167	0.0846	0.046	0.0659	0.0446	0.0157	0.0046	0.0022	0.0194	0.908	0.0624	0.0259	0.0162	0.0127	0.0053	0.0158
	Smoking initiation	rs10446419	3	A	0.0196	0.0031	5.050e-10	0.0107	0.0107	0.3174	0.0259	0.0217	0.2316	-0.0209	0.0138	0.1298	0.0177	0.0372	0.6339	0.0097	0.0532	0.8558	-0.0916	0.0946	0.3331	0.0223	0.026	0.3922	-0.0311	0.0281	0.2684	-0.0354	0.054	0.5112	0.1495	0.0534	0.0051	0.0356	0.0183	0.0518	0.0265	0.0226	0.2406	0.0503	0.0302	0.0958	-0.0092	0.0061	0.1316
	Smoking initiation	rs10935779	3	C	0.0143	0.0026	2.950e-08	0.0149	0.0087	0.0876	-0.0164	0.0176	0.3519	0.0128	0.0113	0.2547	-0.0066	0.0303	0.8288	-0.0167	0.0433	0.7002	-0.0708	0.0769	0.357	-0.0101	0.0212	0.6337	0.0021	0.0229	0.9256	0.0752	0.044	0.087	0.1022	0.0436	0.019	-0.0054	0.0149	0.7173	-0.0129	0.0184	0.4851	-0.0017	0.0246	0.9447	0.0182	0.005	0.0003
	Smoking initiation	rs11128203	3	A	0.0204	0.0026	1.290e-15	0.0029	0.0087	0.7341	-0.0184	0.0175	0.2957	0.001	0.0112	0.9292	-0.0181	0.0302	0.5498	0.0571	0.0431	0.1849	-0.1281	0.0765	0.094	-0.0049	0.0211	0.8165	-0.0019	0.0228	0.9332	-0.0143	0.0438	0.7433	0.0781	0.0433	0.0713	-0.0047	0.0148	0.7536	-0.008	0.0183	0.6644	-0.0204	0.0245	0.4061	0.0077	0.005	0.1188
	Smoking initiation	rs11713899	3	C	0.0187	0.0034	3.150e-08	0.0123	0.0114	0.279	0.0123	0.023	0.5934	0.0171	0.0147	0.2469	0.0923	0.0396	0.0198	0.0978	0.0567	0.0844	0.1668	0.1007	0.0977	-0.0295	0.0277	0.2865	0.0172	0.0299	0.5649	-0.0254	0.0574	0.6587	-0.0768	0.0568	0.176	-0.0104	0.0195	0.5926	-0.024	0.0241	0.3193	0.0419	0.0321	0.1918	0.0042	0.0065	0.5161
	Smoking initiation	rs1187820	3	C	0.0143	0.0026	2.690e-08	0.0208	0.0088	0.0181	0.0267	0.0178	0.1319	0.0269	0.0113	0.0178	-0.01	0.0305	0.7422	0.0344	0.0437	0.4315	0.0662	0.0773	0.3922	0.0355	0.0214	0.0965	0.0245	0.023	0.2874	-0.0475	0.0443	0.2832	0.0045	0.0438	0.9179	0.0082	0.015	0.587	0.0521	0.0185	0.005	0.036	0.0248	0.146	0.0203	0.005	0
	Smoking initiation	rs12053870	3	G	0.0156	0.0026	1.020e-09	0.019	0.0087	0.0284	0.0196	0.0176	0.2632	0.0091	0.0112	0.4152	0.0002	0.0302	0.9951	0.0711	0.0431	0.0993	0.0448	0.0764	0.5573	0.018	0.0211	0.3942	0.0172	0.0227	0.4507	0.0054	0.0438	0.9018	0.0576	0.0434	0.1841	-0.0099	0.0148	0.504	0	0.0183	0.999	0.0208	0.0245	0.3967	0.0059	0.005	0.2324
	Smoking initiation	rs12633090	3	G	0.023	0.0033	3.160e-12	0.0248	0.0112	0.0264	0.0351	0.0226	0.1207	0.0322	0.0144	0.0256	-0.0537	0.0388	0.1663	-0.0266	0.0554	0.6316	0.0414	0.0983	0.6737	0.0352	0.0272	0.1955	0.0343	0.0293	0.2405	0.0675	0.0563	0.2303	-0.0455	0.0559	0.4157	-0.014	0.0191	0.4641	-0.0041	0.0236	0.8603	-0.0091	0.0315	0.7719	0.0017	0.0064	0.7947
	Smoking initiation	rs13066050	3	T	0.0188	0.0031	1.930e-09	-0.0115	0.0107	0.2804	0.0122	0.0216	0.5728	0.0126	0.0138	0.3612	0.0541	0.0372	0.1457	0.0089	0.0531	0.8665	-0.0857	0.0941	0.3622	0.0038	0.026	0.885	0.0497	0.028	0.076	0.0203	0.0537	0.7052	0.0138	0.0532	0.7961	0.0064	0.0183	0.7258	-0.0289	0.0226	0.2004	0.0159	0.0302	0.598	-0.0069	0.0061	0.2609
	Smoking initiation	rs13319205	3	A	0.0165	0.0028	3.770e-09	0.0088	0.0098	0.371	0.0012	0.0198	0.9526	0.0084	0.0126	0.5052	0.0056	0.0341	0.869	-0.0585	0.0485	0.2279	0.0426	0.0855	0.6189	-0.0131	0.0239	0.5835	0.0328	0.0257	0.2024	0.0092	0.0494	0.8526	-0.051	0.0488	0.2961	0.0245	0.0167	0.143	-0.0236	0.0207	0.2548	0.0015	0.0277	0.9574	-0.017	0.0056	0.0024
	Smoking initiation	rs1449012	3	C	0.0154	0.0026	1.770e-09	-0.0125	0.0087	0.1487	-0.0246	0.0175	0.1603	0.0152	0.0112	0.1747	0.0126	0.0301	0.6767	-0.018	0.0431	0.6758	-0.0531	0.0764	0.4874	0.027	0.0211	0.1998	0.0211	0.0227	0.3523	0.0371	0.0437	0.3959	0.003	0.0433	0.9442	0.0092	0.0148	0.5346	0.0218	0.0183	0.2328	-0.0389	0.0244	0.1118	0.0052	0.0049	0.2975
	Smoking initiation	rs1549979	3	C	0.0245	0.0026	8.800e-21	0.0075	0.0089	0.3968	0.0015	0.0179	0.9345	-0.0017	0.0115	0.8825	0.0175	0.0309	0.5701	-0.1165	0.0441	0.0083	-0.0201	0.0783	0.7968	0.0106	0.0216	0.6236	0.0346	0.0233	0.1369	0.0516	0.0447	0.2486	0.0482	0.0443	0.2766	0.0055	0.0152	0.7179	0.0238	0.0187	0.2037	0.017	0.025	0.498	-0.0017	0.0051	0.7416
	Smoking initiation	rs16828799	3	T	0.0198	0.0035	1.830e-08	0.0015	0.012	0.9008	-0.0006	0.0243	0.9817	0.0082	0.0155	0.5942	0.0095	0.0418	0.8205	0.0578	0.0596	0.3327	0.1118	0.1058	0.2908	-0.0303	0.0292	0.2987	0.002	0.0314	0.9484	-0.07	0.0604	0.2463	-0.0518	0.0599	0.3872	0.0118	0.0205	0.5655	0.0217	0.0253	0.3922	0.0167	0.0339	0.6215	0.0012	0.0068	0.8626
	Smoking initiation	rs1714521	3	A	0.0163	0.0026	3.070e-10	0.0033	0.0087	0.7087	-0.0156	0.0177	0.3781	-0.0105	0.0113	0.3536	0.0061	0.0304	0.8409	-0.0286	0.0435	0.5101	0.0111	0.0771	0.8856	-0.0102	0.0213	0.6305	0.0536	0.0229	0.0195	0.0029	0.0441	0.9468	0.055	0.0437	0.208	-0.0243	0.015	0.104	-0.0036	0.0185	0.8433	-0.0043	0.0247	0.8605	-0.0158	0.005	0.0015
	Smoking initiation	rs1910236	3	A	0.0146	0.0026	9.910e-09	-0.025	0.0086	0.0038	-0.0105	0.0175	0.5466	-0.0051	0.0112	0.6501	0.0295	0.03	0.3252	0.0856	0.0429	0.0462	0.0228	0.0762	0.7647	0.0368	0.021	0.0806	0.0104	0.0227	0.6452	-0.0949	0.0435	0.0294	0.0135	0.0432	0.7544	0.0081	0.0148	0.582	0.0206	0.0182	0.2591	0.0286	0.0244	0.2416	0.0018	0.0049	0.7215
	Smoking initiation	rs221988	3	A	0.0149	0.0026	1.430e-08	0.0154	0.009	0.0872	0.028	0.0182	0.1236	-0.0045	0.0116	0.7004	0.0363	0.0313	0.2462	-0.0339	0.0447	0.4488	0.0891	0.0794	0.2617	0.0054	0.0219	0.8065	-0.0512	0.0236	0.0302	-0.0826	0.0454	0.0691	-0.0176	0.0451	0.6954	0.0097	0.0154	0.5275	0.0018	0.019	0.9245	0.0348	0.0254	0.1713	0.0113	0.0051	0.0278
	Smoking initiation	rs2276825	3	C	0.0189	0.003	1.890e-10	0.0194	0.0105	0.0629	-0.0049	0.0211	0.8172	0.0121	0.0135	0.3699	-0.0179	0.0363	0.6217	0.0299	0.0517	0.5624	-0.1398	0.0903	0.1214	0.027	0.0255	0.2892	-0.0163	0.0274	0.5522	-0.1343	0.0525	0.0106	-0.0275	0.052	0.5968	0.0058	0.0178	0.7443	-0.0181	0.0221	0.4118	-0.0462	0.0295	0.1173	0.0203	0.0059	0.0007
	Smoking initiation	rs2279829	3	C	0.0174	0.0031	2.050e-08	-0.0076	0.0105	0.4693	0.0034	0.0213	0.8745	0.0019	0.0136	0.8904	-0.0442	0.0366	0.2263	0.0303	0.0522	0.5613	-0.0153	0.0927	0.8689	0.0362	0.0256	0.1579	0.0179	0.0276	0.5173	0.0318	0.053	0.5483	-0.0483	0.0525	0.3579	-0.0165	0.018	0.3599	0.0468	0.0222	0.035	0.0467	0.0297	0.1155	-0.0112	0.006	0.0619
	Smoking initiation	rs2306866	3	A	0.0167	0.0026	1.890e-10	-0.0176	0.0088	0.0465	0.0015	0.0179	0.9347	-0.0148	0.0114	0.1933	-0.0312	0.0307	0.3089	0.0048	0.0439	0.9135	-0.0356	0.0779	0.6479	0.0055	0.0215	0.7976	0.0198	0.0232	0.3936	-0.0302	0.0445	0.4971	0.0004	0.0441	0.992	0.0096	0.0151	0.5247	-0.0223	0.0187	0.2326	-0.014	0.0249	0.5745	-0.0195	0.005	0.0001
	Smoking initiation	rs2319545	3	A	0.0232	0.0036	8.300e-11	0.0114	0.0119	0.3379	0.0062	0.0241	0.797	0.0014	0.0154	0.926	-0.0422	0.0414	0.3073	-0.0154	0.0591	0.7941	-0.093	0.1051	0.3764	0.0311	0.029	0.2833	-0.0325	0.0312	0.2971	-0.0619	0.06	0.302	-0.0422	0.0593	0.4771	-0.0164	0.0204	0.4198	-0.0194	0.0252	0.4397	-0.0251	0.0335	0.4536	-0.0035	0.0068	0.6053
	Smoking initiation	rs2526390	3	T	0.0205	0.0027	3.620e-14	0.0138	0.0092	0.1353	0.0366	0.0186	0.0496	0.0212	0.0119	0.0753	0.0599	0.032	0.0617	0.0501	0.0457	0.2731	0.0531	0.0808	0.5112	0.0045	0.0225	0.8417	0.0152	0.0242	0.5299	-0.0352	0.0464	0.4483	-0.0295	0.046	0.5213	0.0087	0.0158	0.5805	0.0407	0.0195	0.0367	-0.0005	0.026	0.9841	0.0079	0.0053	0.1336
	Smoking initiation	rs2734390	3	G	0.0148	0.0026	2.090e-08	0.0256	0.009	0.0043	0.0288	0.0182	0.1125	0.0114	0.0116	0.3248	-0.0106	0.0312	0.7352	-0.0025	0.0446	0.9545	-0.0219	0.0791	0.7822	0.0379	0.0219	0.0834	-0.0167	0.0236	0.4782	0.0448	0.0452	0.3216	0.0023	0.0449	0.9584	0.027	0.0154	0.0789	0.0122	0.019	0.5217	-0.0081	0.0253	0.7491	0.0097	0.0051	0.0597
	Smoking initiation	rs3172494	3	G	0.0291	0.004	3.400e-13	0.0691	0.014	0	0.0321	0.0282	0.2552	0.0301	0.0181	0.0963	0.0089	0.0485	0.8544	0.0645	0.0697	0.3553	0.0868	0.1249	0.4872	0.0173	0.034	0.6115	0.009	0.0367	0.805	0.0722	0.0705	0.3058	0.0528	0.0698	0.4494	0.0195	0.0239	0.4137	0.0553	0.0295	0.0609	0.0301	0.0393	0.4437	0.0345	0.008	0
	Smoking initiation	rs4543050	3	T	0.0222	0.0033	1.450e-11	0.0225	0.0112	0.0451	-0.0207	0.0227	0.3632	-0.0083	0.0145	0.5671	0.0527	0.0391	0.1774	-0.1048	0.056	0.0613	0.1062	0.0989	0.283	0.0422	0.0273	0.1225	-0.0099	0.0295	0.7383	0.0866	0.0566	0.1262	0.0553	0.0561	0.3246	0.0073	0.0192	0.7032	0.0701	0.0237	0.0032	-0.0148	0.0318	0.6413	-0.0057	0.0064	0.3778
	Smoking initiation	rs57153235	3	T	0.0194	0.0027	1.560e-12	0.0162	0.0093	0.0809	0.0137	0.0187	0.4629	-0.0019	0.012	0.8761	0.0362	0.0322	0.2601	-0.0625	0.0461	0.175	0.1525	0.0818	0.0622	-0.0135	0.0225	0.5495	0.0493	0.0243	0.0421	-0.0123	0.0466	0.7917	0.0171	0.0462	0.7116	-0.0052	0.0159	0.7449	-0.0249	0.0196	0.2031	0.0029	0.0262	0.9118	0.0158	0.0053	0.0029
	Smoking initiation	rs62246017	3	G	0.0162	0.0027	3.030e-09	0.0067	0.0093	0.47	0.0419	0.0189	0.0265	-0.0108	0.012	0.3712	0.0237	0.0324	0.4656	0.0579	0.0463	0.2114	-0.0512	0.0822	0.5332	0.0198	0.0227	0.3838	0.0345	0.0245	0.1578	-0.0127	0.0471	0.7866	0.0774	0.0465	0.096	0.0143	0.016	0.3703	0.028	0.0197	0.155	0.0138	0.0263	0.6008	0.0038	0.0053	0.4759
	Smoking initiation	rs6437769	3	T	0.0142	0.0026	3.740e-08	0.0191	0.0087	0.0287	0.0063	0.0177	0.7194	0.0082	0.0113	0.4656	0.0275	0.0304	0.3644	-0.0066	0.0434	0.8783	-0.0275	0.077	0.7208	-0.0117	0.0213	0.5832	-0.0036	0.0229	0.8755	0.0365	0.044	0.4066	-0.0159	0.0436	0.7147	-0.0156	0.0149	0.2981	-0.0152	0.0184	0.4095	0.0232	0.0246	0.3458	-0.0027	0.005	0.5909
	Smoking initiation	rs6438436	3	T	0.0247	0.0033	5.330e-14	0.0194	0.0113	0.0848	0.0464	0.0228	0.0417	0.0138	0.0145	0.3428	-0.0467	0.0393	0.2341	0.0033	0.056	0.9528	-0.1099	0.0996	0.2695	-0.037	0.0275	0.178	-0.0055	0.0295	0.8527	0.0053	0.0568	0.9261	-0.0811	0.0562	0.149	0.0272	0.0193	0.1585	0.0454	0.0238	0.0563	0.0314	0.0319	0.3238	0.0112	0.0064	0.0816
	Smoking initiation	rs6782116	3	C	0.0147	0.0026	1.460e-08	0.005	0.0088	0.566	0.008	0.0177	0.6504	-0.0138	0.0113	0.223	-0.0427	0.0305	0.1614	-0.0154	0.0436	0.7233	0.0044	0.0774	0.9548	-0.0004	0.0213	0.9863	0.0597	0.023	0.0093	0.0416	0.0442	0.3469	0.0062	0.0438	0.8882	0.0097	0.015	0.517	-0.001	0.0185	0.9574	0.0124	0.0248	0.6167	0.0006	0.005	0.9025
	Smoking initiation	rs73831818	3	G	0.032	0.0055	5.460e-09	0.0128	0.0178	0.4735	0.0132	0.0359	0.7131	0.0297	0.023	0.1962	-0.0215	0.0618	0.7283	-0.0936	0.0883	0.2893	-0.0451	0.1577	0.7749	-0.0825	0.0432	0.0564	0.0101	0.0466	0.8284	-0.0479	0.0895	0.5926	0.2328	0.0886	0.0086	-0.0073	0.0305	0.8097	0.002	0.0377	0.9584	0.0074	0.05	0.8819	0.0121	0.0102	0.2326
	Smoking initiation	rs748832	3	G	0.0172	0.0026	6.600e-11	0.0037	0.0089	0.6806	0.0246	0.0181	0.1732	0.0026	0.0115	0.8213	0.0271	0.0311	0.383	-0.0177	0.0444	0.6911	-0.0698	0.0789	0.3763	-0.02	0.0218	0.3583	0.0045	0.0234	0.8487	0.0013	0.0451	0.9767	0.0724	0.0446	0.1048	0.0311	0.0153	0.0418	0.0014	0.0189	0.9404	0.0244	0.0252	0.3342	0.0017	0.0051	0.7329
	Smoking initiation	rs7631379	3	C	0.0208	0.0032	3.940e-11	0.0073	0.0106	0.491	0.0333	0.0214	0.1199	0.0127	0.0137	0.3549	-0.0066	0.0368	0.8577	0.0575	0.0526	0.2743	-0.0192	0.0933	0.837	0.002	0.0258	0.9367	0.0205	0.0278	0.4595	-0.0882	0.0534	0.0987	0.0567	0.0529	0.2843	0.0058	0.0181	0.747	-0.0054	0.0224	0.8102	-0.0181	0.0299	0.5455	0.0058	0.006	0.3364
	Smoking initiation	rs7640107	3	C	0.0142	0.0026	3.460e-08	-0.0064	0.0087	0.4651	-0.0202	0.0177	0.2519	-0.0026	0.0113	0.8171	-0.0116	0.0304	0.7031	0.0392	0.0434	0.3663	-0.0593	0.077	0.4412	0.0023	0.0213	0.9138	0.0161	0.0229	0.4813	-0.0065	0.044	0.8824	-0.0722	0.0436	0.0977	0.0051	0.0149	0.731	-0.004	0.0184	0.8267	0.0074	0.0246	0.7651	0.0053	0.005	0.2849
	Smoking initiation	rs9288999	3	A	0.0174	0.0029	1.500e-09	-0.0068	0.01	0.4958	-0.0128	0.0202	0.5266	0.009	0.0129	0.4853	0.0194	0.0347	0.5756	0.02	0.0496	0.6867	-0.0382	0.0878	0.6636	-0.0081	0.0244	0.7388	-0.0472	0.0263	0.0724	-0.0164	0.0503	0.7441	-0.026	0.05	0.6033	0.0178	0.0171	0.2986	0.0216	0.0211	0.3073	0.064	0.0282	0.0232	-0.0011	0.0057	0.8504
	Smoking initiation	rs963354	3	A	0.015	0.0027	4.210e-08	-0.0034	0.0092	0.7153	0.0189	0.0186	0.3114	-0.0002	0.0119	0.989	-0.0193	0.032	0.5466	0.0658	0.0458	0.1506	-0.0057	0.0812	0.9439	-0.0161	0.0224	0.4743	-0.0374	0.0242	0.1217	0.0568	0.0464	0.2205	-0.0122	0.046	0.7907	0.0132	0.0158	0.4011	0.0244	0.0195	0.21	-0.009	0.026	0.7305	-0.0104	0.0053	0.0474
	Smoking initiation	rs9826984	3	G	0.0141	0.0026	3.870e-08	-0.0004	0.0087	0.9593	0.008	0.0175	0.6491	-0.0166	0.0112	0.1386	0.0144	0.0301	0.6324	0.0175	0.043	0.6838	-0.0183	0.0763	0.8101	-0.0016	0.0211	0.9389	-0.0227	0.0227	0.3176	-0.0428	0.0436	0.3258	0.0026	0.0432	0.9513	0.0357	0.0148	0.0158	0.0178	0.0183	0.3291	0.0344	0.0244	0.1593	0.0074	0.0049	0.1332
	Smoking initiation	rs9841807	3	T	0.0163	0.0029	1.350e-08	-0.0001	0.0097	0.992	0.0023	0.0195	0.9048	-0.0067	0.0125	0.5936	-0.0304	0.0336	0.3657	0.0707	0.048	0.1407	-0.0297	0.0852	0.7278	0.0315	0.0235	0.1802	0.0109	0.0253	0.668	0.0228	0.0487	0.64	-0.0363	0.0482	0.4518	-0.0115	0.0165	0.486	0.0164	0.0204	0.4205	-0.0207	0.0272	0.4477	-0.0051	0.0055	0.3572
	Smoking initiation	rs9850597	3	G	0.0186	0.0033	1.650e-08	-0.0251	0.0112	0.0246	0.0443	0.0226	0.0501	0.0075	0.0145	0.6032	-0.0458	0.0389	0.2386	-0.0677	0.0556	0.2238	-0.1124	0.0986	0.2542	0.0718	0.0272	0.0084	0.009	0.0293	0.76	-0.0111	0.0563	0.844	-0.0165	0.0557	0.7674	0.0125	0.0191	0.5138	0.0191	0.0236	0.418	0.0231	0.0315	0.4631	0.0094	0.0064	0.1392
	Smoking initiation	rs1116690	4	G	0.0163	0.0029	2.160e-08	-0.0109	0.0099	0.2736	-0.0251	0.0201	0.2127	-0.0251	0.0128	0.0503	-0.0018	0.0346	0.958	-0.031	0.0495	0.531	0.0153	0.0876	0.8615	-0.0306	0.0242	0.2061	-0.039	0.0261	0.1348	0.127	0.0501	0.0113	0.0391	0.0496	0.4311	0.0032	0.017	0.8518	0.0132	0.021	0.5311	-0.0165	0.0281	0.5558	-0.0154	0.0057	0.0068
	Smoking initiation	rs112725451	4	T	0.0261	0.0034	1.650e-14	0.0272	0.0117	0.0195	0.0107	0.0236	0.651	-0.0073	0.015	0.6272	-0.016	0.0405	0.6939	-0.0167	0.0579	0.7731	-0.0523	0.1024	0.6098	0.0267	0.0284	0.347	-0.0335	0.0306	0.2736	-0.0381	0.0588	0.5176	0.01	0.0582	0.8633	0.0569	0.0199	0.0042	-0.0171	0.0245	0.4855	0.056	0.033	0.0894	0.0168	0.0066	0.0115
	Smoking initiation	rs1160685	4	G	0.0153	0.0026	2.310e-09	0.0037	0.0087	0.6727	0.005	0.0176	0.7779	0.0003	0.0112	0.9764	0.0071	0.0302	0.8134	-0.0297	0.0432	0.4915	-0.0739	0.0766	0.3346	0.0063	0.0212	0.7659	0.0198	0.0228	0.3849	0.0046	0.0438	0.9163	-0.005	0.0434	0.9076	-0.0225	0.0149	0.1309	-0.0229	0.0183	0.2116	-0.0082	0.0245	0.7375	0.0017	0.005	0.7291
	Smoking initiation	rs12642744	4	G	0.0166	0.003	2.820e-08	0.0033	0.0098	0.7374	0.0196	0.0199	0.3246	-0.0152	0.0127	0.2301	-0.0392	0.0342	0.2518	-0.0229	0.0489	0.6397	-0.016	0.0868	0.854	-0.0106	0.024	0.6569	0.0187	0.0258	0.4691	0.0995	0.0496	0.0448	-0.0047	0.0491	0.9245	-0.0054	0.0168	0.7468	0.0253	0.0208	0.2229	0.0243	0.0278	0.3825	0.0015	0.0056	0.7826
	Smoking initiation	rs13109980	4	G	0.0222	0.0027	3.370e-16	0.0181	0.0092	0.0488	0.0349	0.0186	0.0606	0.0061	0.0119	0.6056	0.016	0.032	0.6166	0.031	0.0457	0.4969	0.0573	0.081	0.4792	0.0052	0.0224	0.8163	0.0236	0.0241	0.3276	0.0193	0.0464	0.6773	-0.0072	0.0459	0.8754	0.0544	0.0157	0.0005	0.0376	0.0194	0.053	0.0132	0.026	0.6126	0.0127	0.0053	0.0159
	Smoking initiation	rs13110073	4	T	0.0246	0.0026	3.240e-21	0.0141	0.0089	0.1126	-0.0058	0.0179	0.7449	0.0027	0.0114	0.8162	-0.0552	0.0308	0.0727	0.0452	0.044	0.304	-0.0247	0.0782	0.7525	0.007	0.0216	0.7448	-0.0415	0.0232	0.0736	0.0451	0.0447	0.312	0.0334	0.0442	0.4501	0.0092	0.0151	0.5418	0.0096	0.0187	0.6076	0.0376	0.025	0.1324	-0.0004	0.0051	0.9321
	Smoking initiation	rs1389171	4	T	0.0175	0.003	4.450e-09	-0.0009	0.0101	0.9291	-0.0146	0.0204	0.4737	-0.0137	0.0131	0.2946	0.0053	0.0351	0.8802	0.0298	0.0502	0.5529	0.0461	0.0894	0.6064	0.022	0.0246	0.3724	0.0051	0.0265	0.8483	0.0159	0.051	0.7548	0.0717	0.0505	0.1555	-0.0242	0.0173	0.1616	-0.0175	0.0214	0.4134	0.0267	0.0285	0.349	-0.0074	0.0058	0.1998
	Smoking initiation	rs1435479	4	T	0.0164	0.0028	5.680e-09	-0.0001	0.0095	0.9892	0.033	0.0192	0.0856	-0.0196	0.0123	0.1103	-0.0226	0.033	0.4942	-0.0154	0.0472	0.7434	0.0372	0.0837	0.6569	-0.0076	0.0231	0.7421	0.0478	0.0249	0.055	-0.0294	0.0478	0.5382	-0.0438	0.0474	0.3551	0.0174	0.0162	0.2844	0.0282	0.02	0.1592	-0.0384	0.0268	0.1516	0.0015	0.0054	0.7769
	Smoking initiation	rs28717373	4	C	0.0165	0.0027	6.160e-10	0.0053	0.009	0.5542	0.0295	0.0182	0.1043	-0.0032	0.0116	0.783	-0.0276	0.0312	0.3761	-0.0426	0.0446	0.3392	-0.1423	0.0791	0.0721	0.0119	0.0219	0.5856	0.0237	0.0236	0.3136	0.0735	0.0453	0.1045	0.0016	0.0448	0.9721	0.0143	0.0154	0.3523	0.0198	0.019	0.2963	0.0242	0.0254	0.3393	0.0032	0.0051	0.5308
	Smoking initiation	rs3934797	4	G	0.0213	0.0033	1.120e-10	0.0222	0.011	0.0431	0.0603	0.0222	0.0066	0.0245	0.0142	0.084	0.0415	0.0382	0.2764	0.0665	0.0545	0.2228	-0.0125	0.0968	0.8972	0.0274	0.0267	0.3042	-0.0057	0.0288	0.8419	-0.091	0.0553	0.0997	-0.1131	0.0548	0.0391	-0.0047	0.0188	0.8018	0.035	0.0232	0.1309	0.0627	0.031	0.0429	0.0123	0.0063	0.0489
	Smoking initiation	rs4140932	4	T	0.014	0.0026	4.890e-08	0.0187	0.0087	0.0323	-0.003	0.0177	0.8669	-0.0033	0.0113	0.7672	0.0177	0.0303	0.559	0.0822	0.0433	0.0578	-0.0511	0.0768	0.5061	-0.0146	0.0213	0.4908	-0.0175	0.0229	0.4455	-0.0607	0.044	0.168	-0.032	0.0436	0.4633	0.0196	0.0149	0.1892	0.0197	0.0184	0.2857	0.018	0.0246	0.464	-0.0002	0.005	0.9633
	Smoking initiation	rs55944129	4	T	0.0176	0.0029	1.060e-09	0.0189	0.0098	0.0529	0.027	0.0197	0.1715	0.023	0.0126	0.0675	0.0721	0.0339	0.0335	-0.0417	0.0485	0.3904	0.1411	0.0861	0.1012	-0.0232	0.0238	0.3288	-0.0144	0.0256	0.5725	0.0768	0.0492	0.1185	-0.0259	0.0487	0.5945	0.0107	0.0167	0.5201	-0.0099	0.0206	0.6312	-0.0343	0.0275	0.213	0.0023	0.0056	0.6777
	Smoking initiation	rs58400863	4	G	0.0202	0.0027	4.890e-14	-0.0047	0.0091	0.6052	-0.0047	0.0185	0.7995	-0.0053	0.0118	0.6529	0.0096	0.0318	0.7629	-0.0124	0.0455	0.7847	-0.1354	0.0805	0.0925	-0.0321	0.0223	0.1499	-0.0181	0.024	0.4507	0.086	0.0461	0.062	-0.0417	0.0456	0.3605	0.0118	0.0156	0.4507	0.0168	0.0193	0.3837	0.0113	0.0258	0.6625	0.0028	0.0052	0.5919
	Smoking initiation	rs59537158	4	T	0.0225	0.0031	4.620e-13	0.0156	0.0104	0.1311	0.0035	0.0209	0.8676	0.0126	0.0133	0.3439	-0.0095	0.036	0.7907	-0.1319	0.0513	0.0102	-0.0875	0.0912	0.3372	-0.0007	0.0252	0.9778	0.0231	0.0271	0.3953	0.0345	0.0521	0.5078	0.0443	0.0517	0.3915	0.0166	0.0177	0.3478	0.0345	0.0218	0.1143	0.006	0.0292	0.8369	0.0021	0.0059	0.7283
	Smoking initiation	rs62340589	4	C	0.0174	0.0032	4.310e-08	0.0065	0.0107	0.5464	0.0147	0.0217	0.5	-0.0095	0.0139	0.4935	-0.0123	0.0373	0.7422	0.022	0.0533	0.6805	-0.0457	0.0944	0.6278	0.0136	0.0261	0.6021	0.0582	0.0282	0.0389	-0.0396	0.0541	0.4643	-0.0188	0.0537	0.7258	0.0107	0.0184	0.559	-0.003	0.0226	0.8932	0.0176	0.0303	0.5614	0.015	0.0061	0.0142
	Smoking initiation	rs71602617	4	C	0.0178	0.0032	2.100e-08	-0.0144	0.0106	0.1739	0.0333	0.0215	0.1202	-0.0098	0.0137	0.475	0.0501	0.0369	0.174	0.0577	0.0527	0.2736	0.0954	0.0935	0.3079	-0.0246	0.0258	0.3404	0.047	0.0278	0.0911	-0.0411	0.0534	0.442	0.0008	0.053	0.9886	0.0145	0.0181	0.4241	-0.0223	0.0224	0.3193	0.028	0.0299	0.3506	0.0022	0.0061	0.72
	Smoking initiation	rs7657022	4	G	0.0183	0.0025	7.340e-13	0.0003	0.0086	0.9705	-0.0218	0.0175	0.2113	0.0045	0.0112	0.686	-0.0087	0.03	0.772	-0.0417	0.0429	0.3307	-0.132	0.0761	0.0829	-0.002	0.021	0.9251	0.0066	0.0226	0.772	0.012	0.0435	0.7825	0.0218	0.0431	0.6133	-0.0077	0.0148	0.6026	0.0036	0.0182	0.8435	-0.0022	0.0244	0.9281	0.0083	0.0049	0.0926
	Smoking initiation	rs7696257	4	A	0.0153	0.0026	6.780e-09	0.0109	0.0091	0.2304	0.0129	0.0183	0.483	0.0085	0.0117	0.4703	0.0184	0.0315	0.5585	0.045	0.045	0.3177	-0.1435	0.08	0.0728	0.0252	0.0221	0.2533	0.0457	0.0238	0.0547	0.0467	0.0458	0.308	0.0531	0.0453	0.2406	-0.0031	0.0155	0.8416	0.0005	0.0191	0.981	-0.0096	0.0256	0.7083	0.0031	0.0052	0.5457
	Smoking initiation	rs10042827	5	C	0.0167	0.0027	9.410e-10	0.0242	0.0093	0.0092	0.0221	0.0188	0.2389	0.0028	0.012	0.8134	-0.0319	0.0323	0.3228	0.0119	0.0462	0.7964	-0.0879	0.0819	0.2827	0.0061	0.0226	0.7883	0.0526	0.0244	0.0308	0.0445	0.0468	0.3417	0.1049	0.0464	0.0237	0.0041	0.0159	0.7939	-0.0082	0.0196	0.6746	0.0224	0.0262	0.393	0.0055	0.0053	0.3037
	Smoking initiation	rs10060196	5	A	0.0183	0.0026	1.290e-12	-0.0094	0.0087	0.2851	0.0008	0.0177	0.9655	-0.0315	0.0113	0.0053	-0.0166	0.0304	0.5845	-0.0424	0.0435	0.3292	-0.0693	0.077	0.3681	-0.026	0.0213	0.2229	-0.0427	0.0229	0.0627	-0.0124	0.0441	0.7792	0.0261	0.0437	0.5508	-0.0192	0.015	0.1987	0.0014	0.0185	0.9378	-0.0248	0.0247	0.3148	-0.0165	0.005	0.001
	Smoking initiation	rs10805858	5	T	0.0181	0.0027	1.880e-11	0.0249	0.0091	0.0064	-0.0271	0.0185	0.1425	0.0002	0.0118	0.9832	-0.0453	0.0318	0.1537	-0.0119	0.0454	0.7929	0.1108	0.0806	0.1689	-0.0258	0.0223	0.2474	-0.0153	0.024	0.5229	-0.1036	0.046	0.0245	-0.0357	0.0456	0.4337	-0.0001	0.0156	0.9965	-0.0106	0.0193	0.5835	0.0161	0.0258	0.5327	-0.0001	0.0052	0.9797
	Smoking initiation	rs1173461	5	T	0.0166	0.0027	9.510e-10	0.0055	0.0092	0.5503	0.0068	0.0186	0.7144	0.0114	0.0119	0.3352	-0.0119	0.032	0.7099	0.1334	0.0457	0.0036	0.0163	0.0812	0.8407	0.0026	0.0224	0.9072	0.0035	0.0241	0.8855	0.0248	0.0463	0.593	-0.0624	0.0459	0.1743	-0.0094	0.0157	0.551	0.0043	0.0194	0.8261	0.0034	0.0259	0.8961	-0.0024	0.0053	0.6476
	Smoking initiation	rs11956866	5	T	0.0148	0.0026	7.820e-09	-0.0052	0.0087	0.5535	0.012	0.0176	0.496	-0.0235	0.0113	0.0371	-0.0469	0.0303	0.1217	0.0417	0.0434	0.336	-0.0343	0.0769	0.6556	-0.0202	0.0212	0.3422	-0.0285	0.0229	0.2123	0.0178	0.044	0.6855	0.018	0.0436	0.6792	-0.0242	0.0149	0.1043	0.0043	0.0184	0.8154	0.0537	0.0246	0.029	-0.0093	0.005	0.0608
	Smoking initiation	rs12517438	5	G	0.0154	0.0026	1.890e-09	0.0167	0.0087	0.0541	0.0221	0.0175	0.2078	0.0093	0.0112	0.4057	0.0239	0.0301	0.4276	0.0317	0.0431	0.4626	-0.0866	0.0765	0.2572	0.0091	0.0211	0.6664	-0.0332	0.0227	0.1443	0.0669	0.0437	0.1258	0.0202	0.0433	0.6407	0.0039	0.0148	0.7915	0.0035	0.0183	0.8483	0.1193	0.0245	0	0.0089	0.005	0.0732
	Smoking initiation	rs1385108	5	T	0.0187	0.003	3.840e-10	0.022	0.0101	0.029	-0.0067	0.0204	0.742	0.0037	0.013	0.7777	0.0368	0.0351	0.2935	0.0092	0.0502	0.8546	0.0616	0.089	0.489	-0.0106	0.0245	0.6646	-0.0145	0.0264	0.5843	-0.0401	0.0508	0.4297	0.1004	0.0503	0.0459	0.0024	0.0173	0.8884	0.011	0.0213	0.6048	0.013	0.0284	0.6472	0.007	0.0058	0.2233
	Smoking initiation	rs17165769	5	G	0.0159	0.0026	9.560e-10	0.0021	0.0088	0.8144	0.0045	0.0179	0.8034	-0.0101	0.0114	0.3753	-0.0333	0.0307	0.2786	-0.116	0.044	0.0083	-0.0137	0.0779	0.8604	0.0162	0.0215	0.4516	0.0105	0.0232	0.6497	0.0494	0.0446	0.2673	0.0286	0.0441	0.5165	0.0052	0.0151	0.7326	0.0349	0.0187	0.0616	-0.0263	0.025	0.2928	0.0089	0.005	0.0792
	Smoking initiation	rs181508347	5	G	0.0811	0.013	4.950e-10	-0.0671	0.0454	0.1393	-0.1762	0.0912	0.0533	-0.0979	0.0579	0.091	-0.0848	0.1591	0.5941	-0.085	0.2254	0.7061	-0.5986	0.4018	0.1363	0.0296	0.1106	0.7892	-0.1665	0.1196	0.164	-0.116	0.2274	0.6101	-0.1499	0.2321	0.5184	0.1616	0.0771	0.036	-0.0299	0.0957	0.7551	0.0835	0.1294	0.5189	-0.0391	0.0258	0.129
	Smoking initiation	rs2028269	5	A	0.0162	0.0026	5.190e-10	0.0076	0.0088	0.3856	0.0009	0.0178	0.9588	-0.0123	0.0114	0.2796	0.0098	0.0306	0.749	0.0103	0.0437	0.8131	0.0112	0.0776	0.8856	-0.0175	0.0214	0.4137	0.0268	0.0231	0.2449	0.0512	0.0443	0.2482	0.0662	0.0439	0.1317	0.0236	0.015	0.1171	0.0428	0.0186	0.0211	-0.0086	0.0248	0.7304	0.0108	0.005	0.032
	Smoking initiation	rs2173019	5	A	0.0282	0.0033	2.980e-17	-0.002	0.0113	0.859	-0.0038	0.0228	0.8661	-0.013	0.0146	0.3727	0.0212	0.0392	0.5889	0.1098	0.056	0.05	0.0134	0.0998	0.8929	-0.0057	0.0274	0.8354	-0.0209	0.0296	0.4797	-0.0115	0.057	0.8395	-0.0072	0.0563	0.898	0.011	0.0193	0.5683	-0.0034	0.0238	0.8876	0.0676	0.0318	0.0333	0.0175	0.0064	0.0065
	Smoking initiation	rs329124	5	A	0.0164	0.0026	1.960e-10	0.0055	0.0088	0.5325	0.0178	0.0177	0.3139	0.0467	0.0113	0	0.0519	0.0304	0.0883	0.0771	0.0435	0.0762	-0.034	0.0772	0.6594	-0.0042	0.0213	0.8451	-0.0161	0.023	0.4819	-0.0788	0.0441	0.074	-0.0264	0.0437	0.5461	0.0267	0.015	0.0746	0.0309	0.0185	0.0948	-0.0402	0.0247	0.104	0.0092	0.005	0.0657
	Smoking initiation	rs35375873	5	G	0.027	0.0041	3.290e-11	0.0018	0.0138	0.8956	0.0514	0.0278	0.0645	0.0599	0.0177	0.0007	0.1015	0.0478	0.0338	0.0469	0.0682	0.4921	0.1418	0.1209	0.2411	-0.0184	0.0335	0.5841	0.0141	0.0361	0.6953	-0.0096	0.0693	0.8902	0.0087	0.0687	0.8989	-0.0085	0.0235	0.7194	0.0511	0.029	0.078	0.0237	0.0388	0.5416	0.0245	0.0079	0.0018
	Smoking initiation	rs359431	5	C	0.0142	0.0026	3.160e-08	-0.0171	0.0087	0.0491	-0.0053	0.0176	0.7614	-0.0388	0.0112	0.0005	-0.0294	0.0302	0.3311	0.0306	0.0432	0.4786	-0.0482	0.0767	0.5294	-0.0214	0.0212	0.3125	-0.0111	0.0228	0.6276	0.0029	0.0438	0.9466	0.0003	0.0434	0.9952	0.0119	0.0149	0.4248	-0.0473	0.0184	0.0099	-0.0432	0.0245	0.0785	-0.0181	0.005	0.0003
	Smoking initiation	rs3843905	5	C	0.0151	0.0026	5.410e-09	-0.0016	0.0088	0.8562	0.0394	0.0179	0.0274	0.0105	0.0114	0.3565	0.0203	0.0307	0.5074	0.1096	0.0439	0.0125	-0.0036	0.0778	0.9628	0.03	0.0215	0.1623	0.0098	0.0231	0.6718	-0.0524	0.0445	0.2393	-0.0102	0.0441	0.8169	0.024	0.0151	0.1116	0.0297	0.0186	0.1112	0.0342	0.0249	0.1698	0.01	0.005	0.0473
	Smoking initiation	rs3909281	5	G	0.0211	0.0026	1.620e-16	0.018	0.0087	0.0395	0.0223	0.0177	0.2071	-0.0041	0.0113	0.7147	-0.0079	0.0304	0.7943	-0.0314	0.0434	0.4699	-0.0888	0.0769	0.248	0.0151	0.0213	0.4776	0.0225	0.023	0.3265	-0.0093	0.0441	0.8323	-0.0311	0.0437	0.4769	0.0074	0.015	0.62	0.0095	0.0184	0.6076	0.0219	0.0247	0.3744	0.0005	0.005	0.9276
	Smoking initiation	rs4044321	5	A	0.0226	0.0027	1.750e-17	0.0389	0.009	0	0.013	0.0182	0.4753	0.021	0.0116	0.0714	0.0386	0.0313	0.2165	-0.0342	0.0447	0.4445	0.0703	0.0794	0.3764	0.0046	0.0219	0.8326	-0.0101	0.0236	0.6699	-0.0191	0.0454	0.6739	-0.0048	0.045	0.9151	-0.0005	0.0154	0.9727	0.0192	0.019	0.3126	0.013	0.0254	0.6076	0.0103	0.0051	0.0446
	Smoking initiation	rs42417	5	T	0.0169	0.0028	8.270e-10	0.0079	0.0094	0.3971	0.0228	0.019	0.2293	-0.0106	0.0121	0.3831	-0.0526	0.0326	0.1065	0.0582	0.0467	0.2123	-0.0703	0.0827	0.3953	0.0132	0.0228	0.5633	0.009	0.0246	0.7127	0.0292	0.0472	0.5368	0.0393	0.0467	0.4002	0.0203	0.016	0.2061	0.0046	0.0198	0.8147	0.007	0.0264	0.7911	-0.0018	0.0053	0.7403
	Smoking initiation	rs6452785	5	C	0.0269	0.0026	4.690e-26	-0.0152	0.0087	0.0804	-0.0041	0.0175	0.8132	-0.0004	0.0112	0.9708	0.0406	0.0301	0.1773	-0.0226	0.0431	0.5995	-0.0234	0.0764	0.7589	-0.0087	0.0211	0.6812	0.0229	0.0227	0.3128	0.0847	0.0437	0.0524	-0.0311	0.0432	0.4713	0.0148	0.0148	0.3182	0.0285	0.0183	0.1193	0.0444	0.0245	0.0695	-0.0046	0.0049	0.3527
	Smoking initiation	rs6874731	5	G	0.0153	0.0025	1.830e-09	0.0033	0.0087	0.7079	0.0168	0.0176	0.3394	0.0054	0.0112	0.6309	0.023	0.0302	0.4475	0.0105	0.0433	0.8087	-0.1449	0.077	0.0598	0.0356	0.0212	0.0933	0.0222	0.0228	0.3304	0.0637	0.0439	0.1463	0.0292	0.0435	0.502	-0.0179	0.0149	0.2304	-0.0124	0.0184	0.5016	0.0152	0.0246	0.5362	0.0086	0.005	0.083
	Smoking initiation	rs6890961	5	C	0.0193	0.0026	2.130e-13	-0.0067	0.0089	0.4547	-0.0026	0.018	0.8852	-0.0047	0.0115	0.6833	0.037	0.031	0.2329	0.0001	0.0443	0.9978	0.0857	0.0785	0.275	0.0144	0.0217	0.5087	0.0283	0.0234	0.2258	-0.0119	0.0449	0.7907	-0.0075	0.0445	0.8659	0.0054	0.0152	0.7234	0.0074	0.0188	0.6932	0.0204	0.0252	0.4176	-0.0039	0.0051	0.445
	Smoking initiation	rs71592686	5	C	0.0207	0.0029	3.850e-13	0.0015	0.0096	0.876	0.0134	0.0195	0.4902	-0.0078	0.0124	0.5289	-0.0749	0.0334	0.0252	0.1061	0.0478	0.0265	-0.1288	0.0851	0.1301	0.0157	0.0234	0.502	-0.0419	0.0252	0.0964	0.0469	0.0485	0.334	0.0191	0.048	0.6904	-0.0019	0.0165	0.9104	0.0006	0.0203	0.9774	0.0088	0.0271	0.7456	-0.0148	0.0055	0.0071
	Smoking initiation	rs72780746	5	T	0.0258	0.0034	2.050e-14	0.0073	0.0115	0.5284	0.0017	0.0233	0.9427	0.0333	0.0149	0.0254	-0.0159	0.0401	0.6915	-0.014	0.0575	0.8073	-0.1278	0.1014	0.2076	-0.0101	0.0281	0.719	-0.0449	0.0303	0.138	-0.0773	0.0582	0.1841	0.0367	0.0576	0.5234	-0.0071	0.0197	0.7189	-0.0167	0.0244	0.494	0.0336	0.0326	0.3023	0.0057	0.0066	0.3866
	Smoking initiation	rs72789626	5	T	0.0256	0.0037	5.130e-12	-0.0064	0.0126	0.6138	-0.0604	0.0255	0.0176	-0.0331	0.0163	0.0418	-0.0005	0.0437	0.9904	0.0482	0.0627	0.4416	0.1741	0.111	0.1167	0.016	0.0307	0.6025	-0.0342	0.033	0.2993	-0.0972	0.0635	0.1258	0.107	0.063	0.0895	-0.0257	0.0215	0.2332	-0.0156	0.0266	0.5572	-0.0498	0.0355	0.1607	0.0029	0.0072	0.6871
	Smoking initiation	rs79476395	5	G	0.0334	0.0049	1.040e-11	-0.025	0.0165	0.1289	0.0304	0.0333	0.3609	-0.0346	0.0212	0.1034	0.0447	0.0572	0.4347	-0.0992	0.0817	0.2246	-0.0372	0.1448	0.7974	-0.0404	0.04	0.3131	-0.0163	0.0431	0.7061	0.032	0.083	0.6995	0.033	0.082	0.6874	-0.033	0.0282	0.2422	-0.0069	0.0348	0.8423	-0.0655	0.0463	0.1576	-0.0011	0.0094	0.9054
	Smoking initiation	rs986714	5	A	0.016	0.0026	4.130e-10	-0.0026	0.0087	0.7661	-0.0007	0.0176	0.967	-0.0045	0.0112	0.6876	-0.0368	0.0302	0.2227	0.0269	0.0431	0.5328	-0.0168	0.0767	0.8267	0.0216	0.0211	0.307	-0.0251	0.0228	0.2701	-0.0331	0.0438	0.4495	0.0552	0.0434	0.2034	-0.0003	0.0148	0.9814	0.0022	0.0183	0.9027	0.0028	0.0245	0.9095	0.0141	0.005	0.0043
	Smoking initiation	rs1059490	6	T	0.0186	0.0026	2.160e-12	0.0105	0.0089	0.2367	0.0042	0.018	0.8155	0.021	0.0115	0.0678	-0.0058	0.0309	0.8501	0.0421	0.0442	0.3406	-0.011	0.0784	0.8886	0.0075	0.0216	0.7293	-0.0042	0.0233	0.8587	0.0268	0.0448	0.5501	0.0577	0.0444	0.1939	0.015	0.0152	0.3235	-0.0056	0.0188	0.7646	-0.0067	0.0251	0.7902	0.0237	0.0051	0
	Smoking initiation	rs10698713	6	G	0.0335	0.0056	2.380e-09	-0.0183	0.0186	0.3227	0.0099	0.0375	0.7917	-0.0159	0.0239	0.5066	-0.0252	0.0646	0.6964	0.0392	0.0923	0.6714	-0.0278	0.1632	0.865	-0.0418	0.0452	0.3557	-0.0107	0.0487	0.8255	0.0315	0.0933	0.7354	0.1772	0.0925	0.0554	0.1018	0.0317	0.0013	0.0311	0.0392	0.427	0.0753	0.0524	0.1504	-0.0311	0.0106	0.0033
	Smoking initiation	rs10945141	6	A	0.0181	0.0029	3.590e-10	-0.0178	0.0098	0.0708	-0.0211	0.0199	0.2886	-0.0157	0.0127	0.2161	0.0333	0.0342	0.3308	0.0008	0.049	0.9877	0.0736	0.0868	0.3963	-0.0225	0.024	0.3473	-0.0186	0.0258	0.4714	0.0526	0.0496	0.289	-0.0247	0.0491	0.6152	-0.0078	0.0168	0.6415	-0.0207	0.0208	0.3201	0.0062	0.0278	0.8229	-0.0003	0.0056	0.9541
	Smoking initiation	rs1150668	6	T	0.0185	0.0026	8.540e-13	0.0078	0.0087	0.369	0.0174	0.0176	0.3227	0.0065	0.0112	0.5631	0.0183	0.0302	0.5454	0.0796	0.0432	0.0657	0.159	0.0766	0.0379	-0.0064	0.0212	0.7643	-0.0297	0.0228	0.1921	0.0529	0.0438	0.2274	-0.0035	0.0434	0.9354	-0.0063	0.0149	0.6697	-0.0107	0.0184	0.5599	-0.029	0.0245	0.2365	0.0183	0.005	0.0002
	Smoking initiation	rs118202	6	G	0.0367	0.0033	1.900e-29	0.0103	0.0112	0.3573	-0.0189	0.0226	0.4031	0.0103	0.0144	0.4737	-0.0501	0.0388	0.1962	0.0383	0.0555	0.4902	0.0385	0.0983	0.6957	0.0505	0.0272	0.0632	0.0063	0.0293	0.8296	0.0709	0.0563	0.2077	0.0005	0.0557	0.9934	0.0146	0.0191	0.4455	0.0134	0.0236	0.569	0.0147	0.0315	0.642	0.0111	0.0064	0.0803
	Smoking initiation	rs12195240	6	A	0.0249	0.0028	1.080e-18	0.0029	0.0096	0.7616	-0.0161	0.0194	0.4072	-0.0012	0.0124	0.9242	0.0124	0.0334	0.7113	-0.0436	0.0478	0.3614	0.0049	0.0848	0.954	-0.0117	0.0234	0.6161	0.0421	0.0252	0.0946	0.0224	0.0484	0.6435	0.0744	0.048	0.1211	0.0135	0.0164	0.4118	-0.0117	0.0203	0.5653	-0.0326	0.0271	0.2289	-0.0062	0.0055	0.262
	Smoking initiation	rs12530388	6	A	0.0184	0.0025	5.830e-13	-0.0161	0.0086	0.0622	-0.0089	0.0175	0.6095	0.0015	0.0112	0.8927	-0.0122	0.03	0.6849	0.0291	0.0429	0.4978	-0.0692	0.0761	0.3627	0.0167	0.021	0.4285	0.0173	0.0227	0.4461	0.0275	0.0435	0.5282	0.0395	0.0431	0.3603	-0.0276	0.0148	0.0619	-0.0296	0.0182	0.1051	-0.0205	0.0244	0.4014	0.0022	0.0049	0.6589
	Smoking initiation	rs160631	6	T	0.0173	0.0029	1.870e-09	0.0145	0.0098	0.1402	-0.0003	0.0199	0.986	0.0023	0.0127	0.8544	-0.0301	0.0341	0.3776	0.0005	0.0488	0.9923	0.2018	0.0866	0.0199	0.0208	0.0239	0.3851	-0.0255	0.0258	0.3224	-0.0683	0.0495	0.1679	0.0069	0.0491	0.8876	0.0177	0.0168	0.2931	-0.0027	0.0207	0.8969	-0.0039	0.0277	0.8895	0.0008	0.0056	0.8796
	Smoking initiation	rs1632941	6	T	0.0158	0.0026	6.670e-10	-0.0066	0.0086	0.4475	0.0089	0.0175	0.6121	-0.011	0.0112	0.3261	-0.0161	0.03	0.5913	0.0302	0.043	0.4826	-0.0144	0.0762	0.8504	0.0078	0.021	0.7101	-0.0227	0.0227	0.3161	0.0105	0.0436	0.8104	0.0404	0.0431	0.3495	0.0011	0.0148	0.9421	-0.0245	0.0183	0.1793	-0.0616	0.0244	0.0116	0.0031	0.0049	0.5307
	Smoking initiation	rs1737329	6	G	0.017	0.0029	5.080e-09	-0.0102	0.0098	0.2954	0.0057	0.0198	0.7736	0.0071	0.0126	0.5746	0.0121	0.034	0.7226	-0.0395	0.0486	0.4159	0.0499	0.0863	0.5632	0.0593	0.0238	0.0128	0.0245	0.0257	0.3398	-0.064	0.0493	0.194	-0.0095	0.0489	0.8455	0.036	0.0167	0.0313	0.0233	0.0207	0.2597	0.0208	0.0276	0.4522	0.0019	0.0056	0.7308
	Smoking initiation	rs17554906	6	C	0.0142	0.0026	3.140e-08	0.0072	0.0087	0.4091	0.0088	0.0175	0.6155	-0.0006	0.0112	0.9591	-0.0315	0.0301	0.2954	-0.0614	0.043	0.1536	-0.079	0.0763	0.3008	-0.0034	0.0211	0.8734	-0.0215	0.0227	0.3437	-0.0462	0.0436	0.2897	0.0061	0.0433	0.8883	-0.0063	0.0148	0.6697	0.0319	0.0183	0.0806	-0.0047	0.0244	0.8478	-0.0038	0.0049	0.44
	Smoking initiation	rs3218116	6	C	0.0198	0.0029	1.050e-11	0.0123	0.0098	0.2101	-0.0034	0.0199	0.8626	-0.0062	0.0127	0.6271	0.0039	0.0341	0.908	0.0202	0.0488	0.6785	0.111	0.0865	0.1997	0.0327	0.0239	0.1719	0.0259	0.0257	0.3136	-0.0608	0.0494	0.219	-0.0098	0.049	0.8419	-0.006	0.0168	0.7216	-0.0434	0.0207	0.0366	-0.026	0.0277	0.3482	0.0095	0.0056	0.0911
	Smoking initiation	rs3800227	6	G	0.0172	0.0029	3.640e-09	0.0118	0.0099	0.2315	0.0294	0.02	0.1422	-0.0156	0.0128	0.2234	0.0259	0.0344	0.4521	0.0527	0.0492	0.2839	-0.0038	0.0872	0.965	-0.0223	0.0241	0.3558	-0.0185	0.026	0.4749	-0.0198	0.0499	0.6918	-0.0271	0.0495	0.5844	0.014	0.0169	0.4079	0.0052	0.0209	0.8038	-0.0136	0.0279	0.625	-0.0071	0.0057	0.2098
	Smoking initiation	rs619087	6	G	0.0143	0.0026	3.100e-08	0.0092	0.0087	0.2927	0.0207	0.0177	0.2419	0.0151	0.0113	0.1811	0.0165	0.0304	0.5867	0.0034	0.0434	0.9375	0.0197	0.077	0.7985	0.0126	0.0213	0.5531	-0.0143	0.0229	0.5317	-0.0441	0.044	0.3164	0.0413	0.0436	0.344	0.0046	0.0149	0.7571	0.0368	0.0184	0.0457	0.0142	0.0247	0.5647	0.0056	0.005	0.2628
	Smoking initiation	rs6568832	6	A	0.0189	0.003	1.740e-10	0.0209	0.01	0.0374	0.0152	0.0203	0.4516	0.0053	0.0129	0.6806	0.0474	0.0348	0.1732	-0.0245	0.0498	0.6234	-0.0402	0.0884	0.6489	-0.0577	0.0244	0.018	-0.0158	0.0263	0.5468	0.005	0.0505	0.9209	-0.0355	0.05	0.4778	0.0005	0.0171	0.9756	-0.0054	0.0212	0.798	-0.0251	0.0282	0.3733	0.007	0.0057	0.2197
	Smoking initiation	rs6936160	6	T	0.0201	0.0028	4.200e-13	-0.0012	0.0094	0.8963	-0.012	0.0189	0.5263	-0.0036	0.0121	0.769	-0.0198	0.0325	0.5437	-0.0871	0.0466	0.0613	-0.0037	0.0827	0.9647	-0.005	0.0228	0.8267	-0.0155	0.0246	0.5283	-0.0212	0.0472	0.6532	-0.0308	0.0468	0.5107	0.0137	0.016	0.393	-0.0335	0.0198	0.0909	0.0142	0.0264	0.5899	0.0016	0.0054	0.7645
	Smoking initiation	rs73008357	6	A	0.0223	0.004	2.440e-08	0.0003	0.0134	0.9818	0.011	0.0271	0.6847	0.0134	0.0173	0.4393	-0.0323	0.0465	0.4873	-0.018	0.0664	0.7863	0.0364	0.1172	0.7564	-0.0214	0.0326	0.5104	-0.026	0.0351	0.4599	0.0392	0.0676	0.5617	0.0325	0.0667	0.6259	-0.0113	0.0229	0.6226	-0.0197	0.0282	0.4852	0.104	0.0377	0.0059	0.0069	0.0076	0.3647
	Smoking initiation	rs7743165	6	G	0.0193	0.0025	4.150e-14	0.0077	0.0086	0.3713	0.0417	0.0174	0.0169	0.0052	0.0111	0.6394	0.0167	0.03	0.5776	-0.0324	0.0429	0.4502	0.0121	0.076	0.8735	-0.0222	0.021	0.2899	0.018	0.0226	0.4259	0.04	0.0435	0.3572	0.0125	0.0431	0.7718	0.0158	0.0148	0.2843	0.0167	0.0182	0.3576	0.0051	0.0243	0.8339	-0.001	0.0049	0.8319
	Smoking initiation	rs9331343	6	T	0.0141	0.0026	3.900e-08	0.0068	0.0088	0.4342	-0.0127	0.0177	0.4735	-0.0135	0.0113	0.233	0.0093	0.0304	0.7586	0.0082	0.0435	0.8499	0.033	0.0772	0.669	-0.0256	0.0213	0.2305	-0.0201	0.023	0.3822	-0.0422	0.0441	0.3389	0.0187	0.0437	0.6689	-0.0052	0.015	0.7283	0.0369	0.0185	0.0461	0.0004	0.0247	0.9881	0.0114	0.005	0.0225
	Smoking initiation	rs10233018	7	G	0.0246	0.0025	4.770e-22	0.0038	0.0086	0.6568	0.0211	0.0175	0.2278	-0.0026	0.0111	0.8138	-0.0167	0.03	0.5789	-0.0066	0.0429	0.8779	-0.0553	0.0761	0.4672	0.0012	0.021	0.9564	0.0652	0.0226	0.004	0.0069	0.0435	0.8734	-0.0149	0.0431	0.7292	0.0228	0.0148	0.1219	0.0358	0.0182	0.0497	0.0162	0.0244	0.5075	0.0037	0.0049	0.452
	Smoking initiation	rs10272990	7	T	0.0209	0.0027	1.270e-14	0.0023	0.0091	0.8048	0.017	0.0185	0.3581	0.0103	0.0118	0.3828	0.0498	0.0318	0.1168	-,0180	0.0455	0.6931	0.0734	0.0807	0.3635	-0.0285	0.0222	0.1993	-0.0167	0.024	0.487	0.0302	0.046	0.5114	0.0351	0.0457	0.4422	-0.0169	0.0157	0.2794	-0.0164	0.0193	0.3946	0.0436	0.0258	0.0909	-0.0021	0.0052	0.6838
	Smoking initiation	rs10279261	7	G	0.0189	0.0026	6.050e-13	-0.0234	0.0089	0.0087	0.0094	0.018	0.6026	-0.005	0.0115	0.6613	0.0299	0.031	0.3341	0.0216	0.0443	0.6259	0.096	0.0786	0.2218	-0.0124	0.0217	0.5687	0.0238	0.0234	0.3082	-0.0007	0.0449	0.9873	-0.056	0.0444	0.2076	-0.0296	0.0152	0.0517	-0.0001	0.0188	0.9969	-0.0069	0.0251	0.7834	0.0005	0.0051	0.9261
	Smoking initiation	rs1030015	7	T	0.0143	0.0026	2.150e-08	0.008	0.0086	0.3528	0.0168	0.0175	0.3361	0.0123	0.0111	0.2703	0.0165	0.03	0.5833	-0.0573	0.0429	0.1818	0.0515	0.0761	0.4987	0.006	0.021	0.7766	-0.0149	0.0226	0.5094	0.0331	0.0435	0.4465	-0.0275	0.0431	0.5238	0.0114	0.0148	0.4392	0.0002	0.0182	0.9928	0.0164	0.0244	0.502	0.0156	0.0049	0.0015
	Smoking initiation	rs10953957	7	A	0.0144	0.0026	3.660e-08	0.0204	0.0089	0.0223	0.0301	0.0181	0.0961	0.0286	0.0116	0.0132	0.0076	0.0311	0.8069	-0.0362	0.0445	0.4152	-0.0534	0.079	0.4988	-0.0239	0.0218	0.2731	-0.0128	0.0234	0.5849	-0.0317	0.045	0.4819	0.0414	0.0447	0.3535	0.01	0.0153	0.5121	-0.003	0.0189	0.8736	0.007	0.0252	0.7807	0.0012	0.0051	0.8151
	Smoking initiation	rs112913817	7	G	0.0781	0.012	9.280e-11	0.0028	0.0443	0.9489	0.0057	0.0896	0.9491	-0.0472	0.0572	0.4097	0.1617	0.1549	0.2963	-0.2804	0.2216	0.2057	0.0155	0.3948	0.9687	-0.0917	0.1076	0.3943	0.0715	0.1169	0.5409	0.0078	0.2241	0.9722	0.3547	0.2226	0.111	-0.0467	0.0758	0.5382	0.0587	0.0941	0.5326	-0.0481	0.1248	0.7001	0.0015	0.0254	0.9535
	Smoking initiation	rs11766326	7	T	0.0175	0.0026	1.790e-11	0.0116	0.0086	0.1803	0.0141	0.0175	0.4184	0.015	0.0112	0.1779	0.0454	0.03	0.1303	0.0565	0.0429	0.188	-0.0568	0.0762	0.4557	0.0091	0.021	0.665	-0.0062	0.0227	0.7832	0.0419	0.0436	0.3359	-0.047	0.0431	0.2753	-0.0074	0.0148	0.6157	0.0142	0.0182	0.4351	-0.0185	0.0244	0.4484	-0.0041	0.0049	0.4022
	Smoking initiation	rs11768481	7	C	0.0186	0.0027	5.230e-12	0.0121	0.0092	0.1884	0.0216	0.0186	0.2452	0.0067	0.0119	0.5703	0.0227	0.0319	0.477	-0.0209	0.0456	0.6467	0.0913	0.0809	0.259	-0.0106	0.0223	0.6347	-0.0197	0.0241	0.4132	0.0345	0.0463	0.4562	0.0513	0.0459	0.2633	0.0217	0.0157	0.1663	0.0243	0.0194	0.2103	0.05	0.0259	0.0535	0.0072	0.0052	0.1674
	Smoking initiation	rs13237637	7	G	0.0237	0.0025	1.540e-20	0.01	0.0086	0.25	-0.0224	0.0175	0.201	0.0136	0.0112	0.2236	-0.0114	0.0301	0.704	0.023	0.0429	0.5927	-0.0519	0.0761	0.4953	-0.0088	0.0211	0.6755	0.0111	0.0227	0.6258	-0.0286	0.0436	0.5113	-0.0437	0.0432	0.3118	0.0025	0.0148	0.8668	-0.005	0.0183	0.7822	-0.0177	0.0244	0.4675	0.0024	0.0049	0.6236
	Smoking initiation	rs13437771	7	A	0.0271	0.0035	1.390e-14	0.0258	0.0119	0.0304	0.0538	0.0241	0.0256	-0.008	0.0154	0.6055	0.0569	0.0415	0.1702	0.0502	0.0593	0.3973	0.0171	0.1049	0.8708	0.052	0.029	0.0735	0.0321	0.0313	0.3053	-0.0092	0.0601	0.8788	-0.0697	0.0596	0.2423	0.0026	0.0204	0.8982	-0.0071	0.0252	0.7775	-0.0009	0.0337	0.978	0.0273	0.0068	0.0001
	Smoking initiation	rs1561112	7	T	0.0152	0.0026	3.840e-09	-0.0053	0.0088	0.5493	0.0067	0.0178	0.7058	-0.0014	0.0113	0.9034	0.0352	0.0305	0.2487	0.0381	0.0437	0.3825	0.0577	0.0775	0.4565	-0.0011	0.0214	0.9586	0.0195	0.023	0.3972	0.0033	0.0443	0.9414	-0.0782	0.0439	0.075	-0.0272	0.015	0.0704	0.013	0.0185	0.484	-0.0122	0.0248	0.6217	0.0017	0.005	0.7339
	Smoking initiation	rs1799068	7	T	0.0166	0.0026	2.590e-10	-0.0025	0.0089	0.7783	-0.0078	0.0179	0.662	0.0213	0.0114	0.0625	0.0195	0.0307	0.5252	0.0313	0.0439	0.4756	0.0361	0.078	0.6433	0.0167	0.0215	0.4372	0.021	0.0232	0.3646	-0.0345	0.0446	0.4386	-0.0118	0.0442	0.789	-0.0215	0.0151	0.1545	-0.0283	0.0187	0.1296	0.017	0.025	0.4966	-0.0069	0.0051	0.1717
	Smoking initiation	rs4727189	7	C	0.0149	0.0027	3.000e-08	-0.0006	0.0091	0.9485	0.0052	0.0185	0.7796	0.0127	0.0118	0.2806	-0.023	0.0318	0.4683	-0.0087	0.0454	0.8483	0.0296	0.0805	0.7126	-0.002	0.0223	0.9266	0.0474	0.024	0.0477	-0.0327	0.046	0.4771	0.0139	0.0456	0.7597	-0.018	0.0156	0.248	-0.0235	0.0193	0.2241	0.0141	0.0258	0.5853	-0.0073	0.0052	0.1643
	Smoking initiation	rs6948707	7	G	0.0243	0.0026	4.240e-21	-0.002	0.0087	0.8188	-0.0029	0.0177	0.8717	-0.0168	0.0113	0.1365	-0.0223	0.0304	0.4632	-0.0447	0.0434	0.3028	0.0459	0.0771	0.5515	0.0181	0.0213	0.3942	-0.0074	0.0229	0.7485	-0.0606	0.0441	0.169	0.0059	0.0437	0.893	0.004	0.0149	0.7878	-0.0089	0.0184	0.6306	0.039	0.0247	0.114	0.0159	0.005	0.0014
	Smoking initiation	rs6968380	7	G	0.0234	0.0027	1.050e-17	0.0028	0.0094	0.7621	-0.0147	0.019	0.4389	0.0318	0.0121	0.0087	-0.0105	0.0326	0.7472	-0.0458	0.0467	0.3265	0.0176	0.0827	0.8318	-0.0025	0.0228	0.9131	-0.0114	0.0246	0.6428	0.026	0.0473	0.5826	-0.0113	0.0469	0.8098	0.0525	0.016	0.0011	0.0038	0.0198	0.8494	0.0379	0.0265	0.1523	0.0013	0.0054	0.8108
	Smoking initiation	rs76841737	7	C	0.0231	0.0042	3.260e-08	0.0028	0.014	0.8443	0.0247	0.0283	0.3832	0.0257	0.0181	0.1553	-0.0038	0.0487	0.9372	-0.0341	0.0694	0.6235	0.2541	0.1233	0.0393	0.0625	0.0341	0.0668	0.0746	0.0367	0.0421	0.081	0.0706	0.2511	-0.0113	0.0699	0.8719	0.0005	0.0239	0.9829	0.0507	0.0295	0.0858	-0.0205	0.0395	0.6047	0.0056	0.008	0.4833
	Smoking initiation	rs77283305	7	G	0.0152	0.0028	3.910e-08	0.0017	0.0093	0.8582	0.0249	0.0188	0.1839	0.0162	0.012	0.1754	0.0085	0.0323	0.7916	0.0039	0.0461	0.933	0.0921	0.0817	0.2597	0.0366	0.0226	0.1049	0.0359	0.0243	0.1404	0.044	0.0467	0.3465	0.0191	0.0463	0.68	-0.0283	0.0159	0.075	0.0084	0.0196	0.6671	-0.0009	0.0262	0.9733	0.0108	0.0053	0.0411
	Smoking initiation	rs7802996	7	C	0.0209	0.0034	1.060e-09	0.0054	0.0116	0.6401	-0.0124	0.0234	0.5956	0.0322	0.015	0.0317	-0.0038	0.0403	0.9253	-0.0667	0.0576	0.2473	0.0117	0.1022	0.9092	0.025	0.0282	0.3766	-0.0204	0.0304	0.5031	0.02	0.0584	0.7322	0.1314	0.0579	0.0232	-0.0399	0.0198	0.0443	0.0056	0.0245	0.8199	-0.0347	0.0327	0.289	-0.0054	0.0066	0.4126
	Smoking initiation	rs7809303	7	G	0.0214	0.0027	3.480e-15	-0.0133	0.0092	0.15	0.0158	0.0186	0.3974	-0.0261	0.0119	0.0285	-0.0615	0.032	0.0549	-0.0065	0.0458	0.887	-0.0557	0.0813	0.4929	-0.0244	0.0224	0.2766	0.0345	0.0242	0.1527	-0.0014	0.0464	0.976	0.0161	0.046	0.7269	-0.0134	0.0158	0.3961	-0.0245	0.0195	0.2073	0.0128	0.026	0.6222	-0.0146	0.0053	0.0055
	Smoking initiation	rs11783093	8	C	0.0471	0.0035	2.070e-41	0.0272	0.0118	0.0213	0.0109	0.0239	0.647	-0.0064	0.0152	0.6741	0.0298	0.041	0.4676	0.1445	0.0586	0.0137	0.014	0.1039	0.8928	-0.007	0.0287	0.8071	0.0146	0.0309	0.6373	-0.0477	0.0595	0.4222	0.0444	0.0589	0.451	0.031	0.0202	0.1249	0.0231	0.0249	0.353	0.0342	0.0333	0.3048	0.0038	0.0067	0.5724
	Smoking initiation	rs13261666	8	G	0.02	0.0025	4.360e-15	0.0154	0.0086	0.0735	-0.0004	0.0174	0.9834	0.0005	0.0111	0.9637	0.0038	0.03	0.9003	0.0276	0.0429	0.5204	0.167	0.0761	0.0282	0.0194	0.021	0.3566	-0.0354	0.0226	0.1176	0.1111	0.0435	0.0106	-0.0958	0.0431	0.0261	0.0455	0.0148	0.002	0.0298	0.0182	0.1014	-0.0063	0.0243	0.7971	0.0091	0.0049	0.0646
	Smoking initiation	rs2063976	8	C	0.0202	0.0027	7.450e-14	-0.0088	0.0092	0.3378	0.0083	0.0186	0.6534	0.0034	0.0118	0.7713	-0.0087	0.0319	0.7842	-0.0451	0.0456	0.3223	0.0087	0.0808	0.9144	-0.0152	0.0223	0.4955	-0.0179	0.024	0.4556	-0.0246	0.0463	0.5954	0.0469	0.0458	0.3057	-0.0116	0.0157	0.4587	-0.0268	0.0194	0.167	0.0273	0.0259	0.2918	-0.0252	0.0052	0
	Smoking initiation	rs290601	8	T	0.0163	0.0029	1.140e-08	0.022	0.0097	0.0233	-0.0075	0.0196	0.7018	-0.014	0.0125	0.2648	-0.0436	0.0337	0.1963	-0.0491	0.0482	0.3087	0.0107	0.0856	0.9007	-0.0299	0.0236	0.2054	0.0088	0.0254	0.7294	-0.046	0.0489	0.3463	-0.058	0.0484	0.2307	-0.0305	0.0166	0.0659	0.0022	0.0205	0.9132	-0.0023	0.0274	0.9331	0.0023	0.0055	0.6723
	Smoking initiation	rs2952251	8	G	0.0164	0.003	4.240e-08	-0.0044	0.0098	0.6521	0.0041	0.0199	0.8386	0.009	0.0127	0.4812	0.0094	0.0342	0.7845	-0.0008	0.0489	0.9862	0.066	0.0867	0.447	0.0774	0.024	0.0012	0.0111	0.0258	0.6668	-0.0318	0.0497	0.5216	-0.0003	0.0491	0.9943	0.0267	0.0168	0.1129	0.005	0.0208	0.8103	0.0366	0.0278	0.1878	0.022	0.0056	0.0001
	Smoking initiation	rs3850736	8	G	0.0191	0.0026	6.430e-14	0.0032	0.0086	0.7123	-0.0094	0.0175	0.5906	0.0073	0.0112	0.5132	-0.0009	0.03	0.9762	0.0625	0.0429	0.1455	0.0834	0.0762	0.2738	0.0021	0.021	0.9189	4e-05	0.0227	0.9985	-0.0244	0.0436	0.5749	0.0183	0.0431	0.6717	-0.0151	0.0148	0.3075	-0.0225	0.0182	0.2171	0.0289	0.0244	0.2369	-,00003	0.0049	0.9953
	Smoking initiation	rs4326350	8	C	0.0176	0.0026	5.160e-12	-0.0027	0.0086	0.7586	0.0218	0.0174	0.2111	-0.0104	0.0111	0.349	0.0634	0.03	0.0345	0.0628	0.0429	0.1426	-0.0527	0.0761	0.4886	0.0028	0.021	0.8949	0.0162	0.0226	0.474	0.0581	0.0435	0.1811	-0.0338	0.0431	0.4333	0.0375	0.0148	0.0111	0.0166	0.0182	0.3622	0.0141	0.0244	0.5631	0.0276	0.0049	0
	Smoking initiation	rs6986430	8	T	0.0243	0.0031	1.990e-15	0.0143	0.0103	0.1659	-0.0088	0.0209	0.673	-0.0062	0.0133	0.6404	-0.0214	0.0358	0.5497	0.0149	0.0512	0.7716	0.0191	0.0909	0.8333	0.0268	0.0251	0.2856	-0.0041	0.027	0.8805	-0.0296	0.0521	0.5696	-0.0392	0.0515	0.4468	0.0069	0.0176	0.6969	-0.0083	0.0218	0.7012	0.0075	0.0292	0.798	0.0176	0.0059	0.0027
	Smoking initiation	rs6993429	8	C	0.0191	0.0026	9.870e-14	-0.0078	0.0087	0.3717	-0.0063	0.0175	0.7188	-0.0044	0.0112	0.6963	-0.0767	0.0301	0.011	0.0313	0.0431	0.4685	0.0525	0.0768	0.494	0.0176	0.0211	0.4049	0.0334	0.0227	0.1421	-0.01	0.0437	0.8192	-0.0149	0.0433	0.7311	-0.0313	0.0148	0.035	-0.0083	0.0183	0.6521	-0.02	0.0245	0.4152	-0.0079	0.005	0.1111
	Smoking initiation	rs7836565	8	C	0.0155	0.0028	4.360e-08	0.0008	0.0095	0.9347	0.024	0.0193	0.2131	0.0011	0.0123	0.9281	0.0948	0.0332	0.0043	-0.0373	0.0475	0.4323	0.0795	0.084	0.3438	0.0024	0.0232	0.9193	-0.0411	0.025	0.1005	0.0055	0.0481	0.9094	0.0236	0.0477	0.6214	-0.0155	0.0163	0.3423	-0.0209	0.0201	0.2994	0.0549	0.027	0.0417	-0.0066	0.0054	0.2256
	Smoking initiation	rs9987376	8	T	0.0205	0.0026	2.010e-15	0.0074	0.0087	0.3972	-0.0042	0.0177	0.8117	-0.0003	0.0113	0.9772	-0.0429	0.0304	0.1578	-0.0511	0.0434	0.2391	-0.0898	0.077	0.2434	0.0186	0.0213	0.3826	-0.0059	0.0229	0.7976	0.0099	0.0441	0.8227	0.0607	0.0437	0.1644	-0.0119	0.0149	0.4244	-0.0111	0.0184	0.5487	0.0072	0.0247	0.7698	-0.0009	0.005	0.8588
	Smoking initiation	rs10858334	9	G	0.0229	0.0038	1.180e-09	0.0147	0.0124	0.237	0.0131	0.0251	0.6005	0.0115	0.016	0.4717	-0.0548	0.043	0.2026	-0.001	0.0618	0.9867	0.0231	0.1093	0.8328	0.0475	0.0302	0.1161	-0.02	0.0326	0.5389	-0.034	0.0624	0.5852	0.1167	0.0617	0.0588	-0.0399	0.0212	0.06	-0.0215	0.0262	0.4109	-0.0387	0.035	0.2689	0.008	0.0071	0.2569
	Smoking initiation	rs10966092	9	T	0.0205	0.0029	1.120e-12	0.009	0.0099	0.364	0.0612	0.02	0.0022	0.0063	0.0128	0.6232	-0.0036	0.0344	0.9158	-0.0269	0.0491	0.5838	-0.0334	0.087	0.7009	0.0118	0.024	0.624	0.0334	0.0259	0.1967	0.0323	0.0498	0.5162	-0.0504	0.0493	0.3073	0.0296	0.0169	0.08	0.0118	0.0209	0.571	0.0392	0.0279	0.1594	0.0021	0.0056	0.7137
	Smoking initiation	rs10969352	9	A	0.0143	0.0025	1.820e-08	0.0224	0.0086	0.0096	0.0245	0.0174	0.1601	0.0004	0.0111	0.9729	0.008	0.03	0.7894	-0.0247	0.0429	0.5652	-0.0282	0.076	0.7108	0.0001	0.021	0.9945	0.0657	0.0226	0.0037	-0.0194	0.0435	0.6562	0.0013	0.0431	0.9753	-0.0161	0.0148	0.2759	-0.028	0.0182	0.1236	0.0306	0.0243	0.2082	0.0099	0.0049	0.0449
	Smoking initiation	rs11791671	9	T	0.0279	0.0051	4.240e-08	-0.0169	0.0171	0.3231	0.0109	0.0347	0.7532	-0.0107	0.0221	0.6294	-0.0031	0.0595	0.9584	0.0142	0.0852	0.8672	0.0812	0.1506	0.5895	0.0115	0.0417	0.7829	0.0179	0.045	0.6899	-0.1205	0.0864	0.163	-0.0514	0.0856	0.5482	-0.0136	0.0293	0.6417	0.0077	0.0362	0.8311	0.1055	0.0484	0.0293	-0.0021	0.0098	0.8331
	Smoking initiation	rs1759433	9	A	0.0154	0.0026	1.690e-09	0.0143	0.0086	0.0971	0.0172	0.0174	0.3248	0.0032	0.0111	0.7738	0.0215	0.03	0.4728	0.0849	0.0429	0.0475	-0.1195	0.0761	0.1162	0.0052	0.021	0.8053	0.0272	0.0226	0.2292	-0.0455	0.0435	0.2949	-0.0542	0.0431	0.2078	0.0196	0.0147	0.183	0.0194	0.0182	0.2869	0.0627	0.0243	0.01	-0.013	0.0049	0.0082
	Smoking initiation	rs1927901	9	T	0.0142	0.0026	3.100e-08	0.0074	0.0087	0.3909	-0.0186	0.0175	0.29	0.009	0.0112	0.4215	0.0354	0.0302	0.2403	0.0457	0.0431	0.2891	0.1328	0.0764	0.0824	0.0241	0.0211	0.2545	0.0253	0.0227	0.2653	0.0483	0.0437	0.2692	0.069	0.0433	0.1111	-0.0133	0.0148	0.3683	0.0162	0.0183	0.3765	0.0166	0.0245	0.4972	0.0016	0.005	0.7445
	Smoking initiation	rs1930371	9	C	0.0172	0.003	7.090e-09	-0.0041	0.0101	0.6813	0.0036	0.0204	0.8608	0.023	0.013	0.0775	0.0325	0.035	0.3531	0.024	0.0502	0.6329	-0.097	0.089	0.2758	0.0021	0.0246	0.9332	-0.0428	0.0264	0.1054	0.0373	0.0508	0.4624	0.0831	0.0503	0.0986	-0.019	0.0172	0.2705	0.0271	0.0213	0.2034	-0.0043	0.0285	0.8809	0.0097	0.0058	0.0919
	Smoking initiation	rs1931431	9	C	0.0182	0.0026	8.560e-13	0.0154	0.0086	0.0759	0.023	0.0175	0.1876	0.0157	0.0112	0.159	0.0235	0.03	0.4331	0.058	0.0429	0.1771	-0.0722	0.0761	0.3427	0.0148	0.0211	0.4833	0.034	0.0227	0.1341	-0.0003	0.0436	0.9945	0.0378	0.0432	0.3809	0.0053	0.0148	0.7177	0.0327	0.0183	0.0735	0.0395	0.0244	0.1058	0.0056	0.0049	0.2593
	Smoking initiation	rs2378662	9	A	0.0152	0.0026	2.670e-09	-0.0108	0.0087	0.2145	0.0084	0.0176	0.6327	0.0106	0.0112	0.3453	-0.0184	0.0302	0.5435	-0.0741	0.0431	0.0859	-0.0507	0.0767	0.5084	-0.0031	0.0211	0.8818	-0.0016	0.0228	0.9441	0.0493	0.0438	0.2601	0.0645	0.0434	0.1368	0.0019	0.0149	0.9005	-0.0071	0.0183	0.6985	0.0069	0.0245	0.7781	0.0046	0.005	0.3503
	Smoking initiation	rs34553878	9	G	0.0247	0.0041	1.170e-09	-0.0047	0.0138	0.7338	-0.0018	0.0279	0.9484	0.0046	0.0178	0.7961	-0.0363	0.0479	0.4488	0.0636	0.0687	0.354	0.1189	0.1218	0.3289	0.0834	0.0336	0.0131	0.0256	0.0362	0.479	0.0121	0.0695	0.8622	0.1088	0.0689	0.1142	0.0057	0.0236	0.8103	-0.0034	0.0292	0.9061	0.0033	0.0389	0.9323	-0.0027	0.0079	0.7329
	Smoking initiation	rs3847244	9	T	0.0187	0.0026	2.600e-13	0.0031	0.0088	0.7195	-0.0001	0.0177	0.9933	-0.0052	0.0113	0.6448	-0.0158	0.0304	0.6028	-0.0212	0.0435	0.627	0.0101	0.0772	0.8961	0.0106	0.0213	0.6182	0.0002	0.023	0.9916	0.0241	0.0441	0.5849	0.1173	0.0437	0.0073	0.0094	0.015	0.5318	-0.007	0.0185	0.7063	0.0435	0.0247	0.0784	0.0019	0.005	0.7092
	Smoking initiation	rs4837631	9	C	0.0154	0.0026	2.030e-09	-0.0019	0.0087	0.8255	-0.0096	0.0175	0.582	-0.0147	0.0112	0.1895	0.0287	0.0301	0.3403	0.0091	0.043	0.8324	0.1208	0.0764	0.114	-0.015	0.0211	0.4774	0.0056	0.0227	0.8056	-0.0594	0.0436	0.1736	-0.0151	0.0432	0.7261	0.0079	0.0148	0.5946	-0.0104	0.0183	0.5693	0.0007	0.0244	0.9755	-0.0056	0.0049	0.2554
	Smoking initiation	rs4877285	9	G	0.0181	0.0027	2.100e-11	0.0064	0.0093	0.4921	-0.0162	0.0188	0.389	-0.0008	0.012	0.9476	-0.0024	0.0324	0.9403	0.0094	0.0464	0.8399	0.0528	0.0824	0.5215	0.0275	0.0227	0.2246	0.0277	0.0244	0.2567	0.0054	0.047	0.9092	-0.0555	0.0466	0.2334	0.0217	0.0159	0.1731	0.0347	0.0197	0.0773	0.0097	0.0263	0.7122	0.0131	0.0053	0.0139
	Smoking initiation	rs6474609	9	T	0.0156	0.0026	1.710e-09	-0.0032	0.0088	0.7174	-0.0026	0.0178	0.8833	0.0024	0.0114	0.8364	-0.005	0.0307	0.8706	0.0752	0.0438	0.0857	0.0756	0.0777	0.3308	-0.0208	0.0215	0.3319	0.0187	0.0231	0.4194	-0.0053	0.0445	0.9055	0.0209	0.044	0.6356	0.0109	0.0151	0.4694	-0.0059	0.0186	0.7513	0.0307	0.0249	0.218	0.0099	0.005	0.0501
	Smoking initiation	rs7024924	9	C	0.0189	0.0034	1.900e-08	0.0092	0.0113	0.4132	0.0663	0.0228	0.0037	0.0051	0.0146	0.7262	0.0536	0.0393	0.1727	0.0917	0.0562	0.103	0.1566	0.0998	0.1166	-0.025	0.0275	0.3628	-0.0321	0.0296	0.2776	-0.0078	0.0569	0.8907	-0.0158	0.0564	0.7793	0.0321	0.0194	0.0973	-0.0008	0.0239	0.973	0.0151	0.0318	0.6358	0.0064	0.0065	0.324
	Smoking initiation	rs7026534	9	T	0.0166	0.0028	2.680e-09	0.0106	0.0094	0.2636	0.0146	0.0191	0.4437	0.0048	0.0122	0.6962	0.0581	0.0328	0.077	0.0382	0.047	0.4167	0.1129	0.0832	0.1748	0.0536	0.023	0.0199	0.0005	0.0248	0.9853	0.0002	0.0476	0.9973	0.0517	0.0472	0.273	-0.0027	0.0162	0.8697	-0.0161	0.0199	0.42	0.0315	0.0267	0.2379	0.0059	0.0054	0.2762
	Smoking initiation	rs7867822	9	A	0.0151	0.0027	2.760e-08	-0.0169	0.0092	0.0671	-0.0309	0.0186	0.0978	-0.0041	0.0119	0.7299	0.0716	0.0321	0.0255	-0.0566	0.0458	0.2165	-0.0687	0.0812	0.3971	0.0037	0.0225	0.8699	-0.0034	0.0242	0.8874	-0.0543	0.0465	0.2433	0.0053	0.0461	0.908	-0.0198	0.0158	0.2095	-0.004	0.0195	0.8374	-0.0047	0.026	0.858	-0.0095	0.0053	0.0707
	Smoking initiation	rs10885480	10	T	0.0187	0.0028	3.830e-11	0.0014	0.0096	0.8845	-0.0213	0.0193	0.2703	-0.0002	0.0123	0.984	-0.0187	0.0333	0.5738	0.0002	0.0475	0.9966	0.0835	0.0843	0.3219	0.0148	0.0233	0.5264	0.0486	0.0251	0.0527	-0.006	0.0482	0.9006	0.0747	0.0478	0.118	0.0056	0.0164	0.7323	0.0269	0.0202	0.1827	-0.0005	0.027	0.9839	0.009	0.0055	0.101
	Smoking initiation	rs10905461	10	T	0.0164	0.0029	2.360e-08	0.0094	0.0099	0.3414	0.0169	0.02	0.3978	0.0082	0.0128	0.5188	-0.04	0.0343	0.2438	0.0708	0.0492	0.1501	-0.0816	0.0872	0.3493	0.0008	0.0241	0.9742	0.0053	0.0259	0.837	0.0893	0.0497	0.0726	0.0604	0.0493	0.2209	0.0128	0.0169	0.45	-0.0319	0.0209	0.1264	0.0383	0.0279	0.17	0.0154	0.0056	0.0065
	Smoking initiation	rs11191269	10	G	0.0176	0.0032	4.610e-08	-0.0117	0.0107	0.2752	0.0099	0.0216	0.6478	-0.0592	0.0138	0	0.0108	0.0372	0.7724	-0.0499	0.0532	0.3475	0.1423	0.0944	0.132	-0.0153	0.026	0.5576	-0.0066	0.028	0.8133	-0.0372	0.0539	0.4901	-0.0009	0.0534	0.9871	-0.0098	0.0183	0.5928	0.0008	0.0226	0.9701	0.0478	0.0302	0.1128	0.0029	0.0061	0.6315
	Smoking initiation	rs11192347	10	G	0.0265	0.0043	6.150e-10	-0.0114	0.0138	0.4114	-0.0117	0.028	0.6764	0.0161	0.0179	0.3674	-0.0849	0.0481	0.0777	0.0227	0.0687	0.7415	-0.0179	0.122	0.8831	-0.045	0.0337	0.181	0.0148	0.0363	0.6828	0.0576	0.0696	0.4081	0.0603	0.069	0.3823	0.0177	0.0237	0.4531	0.0092	0.0292	0.7533	0.0431	0.039	0.2691	0.0066	0.0079	0.4039
	Smoking initiation	rs11258417	10	C	0.0145	0.0026	2.710e-08	0.0246	0.0088	0.0052	-0.0044	0.0178	0.8035	0.0064	0.0114	0.5732	0.0035	0.0306	0.9097	0.0777	0.0437	0.0754	-0.1137	0.0776	0.1429	-0.016	0.0214	0.4551	0.0023	0.0231	0.9201	0.0636	0.0443	0.1515	0.0704	0.0439	0.1092	-0.0005	0.015	0.9747	0.0324	0.0186	0.0808	0.0134	0.0248	0.5884	0.0175	0.005	0.0005
	Smoking initiation	rs11594623	10	C	0.0274	0.003	7.450e-20	0.0033	0.01	0.7388	-0.0237	0.0202	0.2397	-0.0365	0.0129	0.0046	-0.0058	0.0347	0.8675	0.0343	0.0496	0.4884	-0.0364	0.0882	0.6802	-0.002	0.0243	0.9333	0.0162	0.0261	0.5346	-0.0158	0.0503	0.7527	-0.0481	0.0498	0.3341	-0.0188	0.0171	0.2714	0.0119	0.0211	0.5718	0.053	0.0281	0.0595	0.0043	0.0057	0.4535
	Smoking initiation	rs12244388	10	A	0.0258	0.0027	4.310e-22	-0.0232	0.0091	0.0111	-0.0042	0.0184	0.8196	0.021	0.0118	0.0751	0.0213	0.0317	0.5012	0.0025	0.0454	0.9562	0.129	0.0804	0.1086	0.0086	0.0222	0.6978	0.0097	0.0239	0.6838	0.0189	0.046	0.6819	-0.0245	0.0455	0.5903	-0.0171	0.0156	0.2721	0.0223	0.0193	0.2474	-0.0246	0.0257	0.3388	-0.0143	0.0052	0.006
	Smoking initiation	rs1291821	10	G	0.0145	0.0026	1.390e-08	0.0125	0.0087	0.1501	0.0125	0.0175	0.4769	-0.0121	0.0112	0.2802	0.0681	0.0302	0.024	-0.0015	0.0431	0.9721	-0.0234	0.0765	0.7593	0.0122	0.0211	0.5625	-0.0023	0.0228	0.9211	0.0522	0.0437	0.2324	0.0362	0.0433	0.4027	-0.0187	0.0148	0.2084	-0.0119	0.0183	0.5144	-0.0059	0.0245	0.8102	0.0045	0.005	0.3628
	Smoking initiation	rs1733760	10	C	0.0148	0.0025	6.700e-09	0.0127	0.0086	0.1425	0.0234	0.0175	0.1811	0.0065	0.0112	0.5581	-0.0054	0.03	0.8575	-0.0163	0.043	0.7046	0.0232	0.0762	0.7611	-0.0076	0.021	0.717	0.0207	0.0227	0.3613	0.015	0.0436	0.7301	0.0425	0.0431	0.3245	-0.0181	0.0148	0.2206	0.0132	0.0182	0.4681	0.0144	0.0244	0.5536	0.0017	0.0049	0.7248
	Smoking initiation	rs2796793	10	A	0.0145	0.0026	1.550e-08	0.0082	0.0087	0.3441	-0.0047	0.0175	0.7877	0.0068	0.0112	0.5451	-0.0392	0.0301	0.193	0.0532	0.0431	0.2165	-0.0305	0.0763	0.6894	-0.0216	0.0211	0.3052	0.022	0.0227	0.3327	-0.0087	0.0436	0.8415	-0.0148	0.0432	0.7318	0.0225	0.0148	0.1285	0.051	0.0183	0.0053	-0.0035	0.0244	0.8852	0.0078	0.0049	0.1142
	Smoking initiation	rs28408682	10	G	0.0167	0.0026	1.410e-10	0.0137	0.0088	0.12	-0.0063	0.0178	0.7257	0.0101	0.0114	0.3741	-0.0422	0.0306	0.1682	-0.0235	0.0438	0.5917	0.0072	0.0776	0.9264	-0.0032	0.0214	0.8814	-0.0451	0.0231	0.0506	-0.0066	0.0444	0.8818	0.034	0.044	0.4401	-0.0252	0.0151	0.0948	-0.0352	0.0186	0.0581	0.0089	0.0249	0.72	0.0154	0.005	0.0021
	Smoking initiation	rs34970111	10	C	0.0146	0.0026	1.280e-08	-0.0005	0.0087	0.9509	0.0116	0.0175	0.5065	-0.0033	0.0112	0.768	0.0522	0.0301	0.0831	0.0418	0.0431	0.3317	0.1079	0.0764	0.1579	0.0204	0.0211	0.3343	0.0005	0.0227	0.9839	-0.0014	0.0437	0.9753	-0.0456	0.0433	0.2924	-0.0141	0.0148	0.3409	-0.0108	0.0183	0.5555	-0.0344	0.0245	0.1604	0.002	0.0049	0.6793
	Smoking initiation	rs4752018	10	A	0.0189	0.003	4.420e-10	-0.0057	0.0103	0.5776	-0.0195	0.0208	0.3469	-0.0004	0.0133	0.9764	0.006	0.0357	0.8657	0.0105	0.051	0.8371	0.0944	0.0904	0.2967	-0.0153	0.025	0.5405	0.0212	0.0269	0.4305	-0.0024	0.0517	0.9622	-0.0923	0.0512	0.0716	0.0195	0.0176	0.266	0.0097	0.0217	0.6558	0.0023	0.029	0.9372	0.0016	0.0059	0.7784
	Smoking initiation	rs7072776	10	A	0.022	0.0028	5.660e-15	-0.0047	0.0097	0.63	-0.0147	0.0196	0.4532	0.0014	0.0125	0.912	0.0059	0.0336	0.861	-0.0266	0.048	0.5793	-0.0717	0.0852	0.3996	-0.0157	0.0236	0.5065	0.0337	0.0254	0.1833	0.0229	0.0487	0.6383	-0.0005	0.0483	0.992	0.0397	0.0165	0.0164	0.0522	0.0204	0.0105	0.0257	0.0273	0.3464	0.0222	0.0055	0.0001
	Smoking initiation	rs7901883	10	G	0.0193	0.003	1.980e-10	0.0061	0.0103	0.5534	-0.0172	0.0207	0.4071	0.008	0.0132	0.5438	-0.0317	0.0356	0.3736	-0.0245	0.051	0.6314	-0.2293	0.0905	0.0113	0.0037	0.025	0.8834	0.0201	0.0269	0.4551	0.0392	0.0516	0.4477	-0.038	0.0512	0.4572	-0.0146	0.0175	0.4053	0.0285	0.0217	0.188	-0.0272	0.0289	0.3478	0.0083	0.0059	0.1558
	Smoking initiation	rs7920501	10	T	0.0155	0.0026	1.250e-09	0.0078	0.0087	0.3674	0.014	0.0175	0.4227	0.0053	0.0112	0.6333	0.0252	0.0301	0.4019	-0.0509	0.043	0.2368	-0.0237	0.0765	0.7562	0.0158	0.0211	0.4536	-0.0057	0.0227	0.8036	0.0553	0.0437	0.2052	0.0447	0.0432	0.3014	-0.0038	0.0148	0.7967	-0.0299	0.0183	0.1018	0.0056	0.0245	0.8177	-0.0042	0.0049	0.3964
	Smoking initiation	rs7921378	10	G	0.0233	0.0025	6.100e-20	-0.0149	0.0087	0.0855	-,0270	0.0175	0.1233	-0.0014	0.0112	0.9006	0.0473	0.0301	0.1167	0.0085	0.0431	0.8438	0.0912	0.0764	0.2325	-0.0304	0.0211	0.1491	-0.0127	0.0227	0.5761	-0.0589	0.0436	0.1773	-0.0069	0.0432	0.8731	0.0061	0.0148	0.6827	0.0216	0.0183	0.2365	-0.0177	0.0245	0.4691	-0.0112	0.0049	0.0237
	Smoking initiation	rs9423279	10	C	0.0186	0.0027	3.060e-12	-0.013	0.0093	0.1607	-0.0044	0.0187	0.8144	0.0181	0.0119	0.1298	0.0212	0.0322	0.5092	-0.0817	0.046	0.0759	-0.0176	0.0817	0.829	-0.0036	0.0225	0.8744	0.0178	0.0242	0.462	-0.0161	0.0467	0.7298	-0.0796	0.0462	0.0847	-0.0064	0.0158	0.6858	-0.0249	0.0195	0.2029	0.0145	0.0261	0.5798	-0.0021	0.0053	0.6923
	Smoking initiation	rs9787523	10	T	0.0156	0.0026	1.420e-09	0.025	0.0089	0.0048	-0.014	0.0179	0.4334	-0.0091	0.0114	0.4264	0.037	0.0308	0.2298	0.024	0.044	0.5865	-0.0535	0.0782	0.4936	0.0243	0.0216	0.2608	-0.0119	0.0232	0.6092	0.0214	0.0446	0.6322	0.0224	0.0442	0.613	0.0147	0.0152	0.3335	0.0143	0.0187	0.4427	0.04	0.025	0.1103	-0.0049	0.0051	0.3284
	Smoking initiation	rs1106363	11	T	0.0174	0.0027	9.200e-11	0.0153	0.0092	0.0956	0.0118	0.0186	0.5255	0.0071	0.0119	0.5511	0.0425	0.0319	0.1832	0.0834	0.0456	0.0674	-0.0372	0.0811	0.6465	-0.0475	0.0224	0.0337	-0.0111	0.0241	0.6454	-0.0088	0.0462	0.8491	0.054	0.0458	0.239	0.0008	0.0157	0.9568	-0.0255	0.0194	0.188	0.0203	0.0259	0.4325	0.0039	0.0052	0.4601
	Smoking initiation	rs1381775	11	T	0.0156	0.0028	2.790e-08	0.0115	0.0095	0.2255	-0.0054	0.0193	0.7789	-0.0102	0.0123	0.4054	0.0425	0.0331	0.1993	0.0946	0.0473	0.0458	-0.0698	0.084	0.4059	-0.0158	0.0232	0.4956	-0.0063	0.025	0.8011	0.0698	0.048	0.1454	-0.0199	0.0475	0.6753	0.006	0.0163	0.7137	0.0218	0.0201	0.2792	0.0652	0.0269	0.0152	0.0019	0.0054	0.7276
	Smoking initiation	rs1713676	11	A	0.0167	0.0026	5.380e-11	0.0181	0.0086	0.0367	0.0111	0.0175	0.5266	0.0222	0.0112	0.0463	0.0279	0.03	0.3534	0.0115	0.0429	0.7888	0.048	0.0761	0.5281	0.025	0.021	0.2353	0.0301	0.0227	0.1845	-0.0253	0.0436	0.5615	-0.0081	0.0432	0.8507	0.0023	0.0148	0.8754	-0.0229	0.0182	0.2095	0.0074	0.0244	0.7602	0.0083	0.0049	0.0933
	Smoking initiation	rs1834306	11	A	0.0145	0.0026	1.960e-08	-0.005	0.0088	0.5732	-0.0023	0.0178	0.8961	0.0068	0.0114	0.5526	-0.0118	0.0307	0.7003	0.0599	0.0437	0.1708	-0.0679	0.0779	0.3838	0.0362	0.0214	0.0912	0.0197	0.0231	0.3935	0.0375	0.0444	0.3982	0.043	0.0439	0.3269	-0.0012	0.0151	0.9347	0.0444	0.0186	0.0171	-0.0132	0.0248	0.5942	0.0124	0.005	0.0139
	Smoking initiation	rs1944689	11	T	0.0177	0.0031	1.270e-08	-0.0015	0.0105	0.8831	-0.0784	0.0211	0.0002	-0.0546	0.0135	0.0001	-0.0673	0.0363	0.0639	-0.011	0.0519	0.8317	-0.0971	0.092	0.2909	-0.0111	0.0255	0.6636	-0.0424	0.0274	0.1224	-0.0273	0.0528	0.6051	-0.0987	0.0523	0.059	0.0077	0.0179	0.6659	-0.0065	0.0221	0.7677	0.0762	0.0296	0.0099	-0.007	0.006	0.2385
	Smoking initiation	rs2010921	11	A	0.0174	0.0028	2.470e-10	0.0145	0.0093	0.1188	0.0077	0.0188	0.6842	-0.0159	0.012	0.1873	-0.0525	0.0324	0.1048	0.0546	0.0464	0.2397	0.0102	0.0822	0.901	-0.0168	0.0227	0.4594	-0.0003	0.0244	0.9904	-0.0414	0.047	0.3782	0.0298	0.0465	0.5208	0.0266	0.0159	0.0956	-0.0148	0.0197	0.4508	0.0227	0.0263	0.3873	-0.0018	0.0053	0.7408
	Smoking initiation	rs2155646	11	C	0.0378	0.0026	9.440e-48	0.0084	0.0089	0.3442	0.0338	0.0179	0.0591	0.01	0.0114	0.3799	0.0182	0.0308	0.5553	0.0369	0.044	0.4018	-0.0639	0.0781	0.4132	0.0116	0.0216	0.5891	0.0255	0.0232	0.2715	-0.0294	0.0446	0.5098	-0.0346	0.0442	0.4331	0.0109	0.0151	0.4719	0.0096	0.0187	0.6083	0.019	0.025	0.4463	-0.0032	0.0051	0.5262
	Smoking initiation	rs238896	11	G	0.0169	0.0025	3.650e-11	-0.0074	0.0086	0.3906	-0.003	0.0174	0.8641	0.0245	0.0111	0.028	-0.0314	0.03	0.2949	-0.0132	0.0429	0.7583	0.0637	0.076	0.402	-0.0027	0.021	0.8991	-0.0013	0.0226	0.9536	-0.0094	0.0435	0.8296	0.0197	0.0431	0.6479	0.0141	0.0147	0.3382	0.0265	0.0182	0.1455	-0.0384	0.0243	0.1147	0.0017	0.0049	0.7228
	Smoking initiation	rs2939756	11	G	0.0157	0.0026	7.450e-10	-0.0063	0.0087	0.4644	0.0094	0.0175	0.5937	0.0091	0.0112	0.4151	0.0019	0.0302	0.9508	0.0334	0.0431	0.4379	0.0148	0.0766	0.8463	0.0052	0.0211	0.8039	-0.0131	0.0227	0.5633	-0.0205	0.0437	0.6383	-0.0319	0.0433	0.461	-0.0078	0.0148	0.5966	0.0128	0.0183	0.4846	0.043	0.0245	0.0787	0.0098	0.0049	0.0484
	Smoking initiation	rs2959084	11	A	0.0171	0.0028	9.820e-10	0.0063	0.0095	0.5078	0.0028	0.0191	0.8843	0.004	0.0122	0.7455	-0.0133	0.0329	0.6853	-0.0375	0.047	0.4246	-0.0781	0.0832	0.3477	-0.0242	0.023	0.2942	0.0331	0.0248	0.1818	0.0049	0.0477	0.9184	-0.0228	0.0472	0.6292	-0.0124	0.0162	0.445	0.0003	0.02	0.9868	-0.0537	0.0267	0.0444	-0.0164	0.0054	0.0023
	Smoking initiation	rs3740977	11	C	0.0195	0.0034	1.170e-08	0.0087	0.0116	0.4525	0.0104	0.0234	0.6574	0.009	0.0149	0.5462	0.0289	0.0402	0.4723	0.0409	0.0574	0.476	0.0735	0.1018	0.4704	0.0498	0.0281	0.077	-0.0124	0.0303	0.6835	-0.0351	0.0583	0.5466	0.0599	0.0577	0.2991	0.0164	0.0197	0.4051	0.0159	0.0244	0.5149	-0.035	0.0326	0.2826	0.0101	0.0066	0.125
	Smoking initiation	rs4275621	11	A	0.0214	0.0026	3.760e-16	0.0172	0.0089	0.0531	0.0366	0.018	0.0422	0.0311	0.0115	0.007	0.0154	0.031	0.6196	-0.0224	0.0443	0.6134	-0.0192	0.0785	0.8072	0.0153	0.0217	0.4798	-0.0078	0.0234	0.7381	0.0039	0.0449	0.9301	-0.0099	0.0445	0.8247	0.01	0.0152	0.5121	0.0153	0.0188	0.4153	0.0202	0.0252	0.4224	0.0068	0.0051	0.1802
	Smoking initiation	rs540860	11	G	0.0176	0.0026	5.750e-12	-0.003	0.0087	0.7319	-0.012	0.0175	0.4935	-0.0121	0.0112	0.2787	-0.0255	0.0301	0.3977	-0.0055	0.0431	0.8992	0.0191	0.0764	0.8029	0.0262	0.0211	0.2144	-0.0245	0.0227	0.2817	-0.0142	0.0437	0.7446	0.0085	0.0433	0.8438	0.014	0.0148	0.3461	-0.0192	0.0183	0.2951	-0.0012	0.0245	0.9615	0.0018	0.0049	0.7211
	Smoking initiation	rs586699	11	G	0.0148	0.0026	7.290e-09	0.0058	0.0087	0.5059	-0.0105	0.0175	0.5489	0.002	0.0112	0.8575	-0.0231	0.0301	0.4434	0.0207	0.043	0.6312	-0.0025	0.0763	0.9739	0.0145	0.0211	0.4917	0.0094	0.0227	0.6802	-0.0319	0.0437	0.4647	-0.0136	0.0433	0.7538	0.0053	0.0148	0.7213	-0.0242	0.0183	0.1853	0.0329	0.0245	0.1788	-0.0059	0.0049	0.2319
	Smoking initiation	rs61884449	11	T	0.02	0.0036	2.320e-08	-0.0036	0.0121	0.7686	0.0591	0.0245	0.0159	-0.0098	0.0157	0.5332	0.0007	0.0422	0.9872	0.0527	0.0603	0.3826	0.0843	0.1068	0.4295	0.0525	0.0295	0.0756	-0.0285	0.0318	0.3698	-0.083	0.0612	0.1747	-0.0285	0.0606	0.6373	-0.0134	0.0207	0.5175	-0.006	0.0256	0.8139	-,0300	0.0343	0.3821	0.0088	0.0069	0.2018
	Smoking initiation	rs61886926	11	C	0.0179	0.0026	7.300e-12	-0.0001	0.0088	0.9905	0.0537	0.0179	0.0026	0.0277	0.0114	0.0149	-0.023	0.0307	0.4534	0.0469	0.0438	0.2846	-0.0711	0.0778	0.3611	0.0229	0.0215	0.2856	0.0119	0.0231	0.6066	0.0045	0.0445	0.9197	0.0038	0.0441	0.9322	-0.006	0.0151	0.6918	0.0083	0.0186	0.6555	0.0576	0.0249	0.0209	0.012	0.005	0.0175
	Smoking initiation	rs62618693	11	C	0.0353	0.0063	2.090e-08	0.0517	0.0207	0.0128	0.0775	0.0419	0.0646	0.0418	0.0268	0.1182	0.0291	0.0721	0.6864	-0.0007	0.103	0.9943	0.0387	0.1833	0.8329	0.0296	0.0504	0.5579	0.1014	0.0543	0.0619	0.077	0.1045	0.4615	0.1276	0.1035	0.2176	0.0563	0.0355	0.1133	0.0869	0.0439	0.0474	0.103	0.0584	0.078	0.0306	0.0119	0.01
	Smoking initiation	rs6265	11	C	0.0293	0.0033	2.810e-19	0.004	0.011	0.7163	0.0013	0.0223	0.9519	0.0037	0.0142	0.7968	0.0506	0.0383	0.1871	0.0191	0.0548	0.7279	-0.0411	0.0969	0.6718	0.0374	0.0268	0.164	0.0082	0.0289	0.7768	0.0353	0.0556	0.5257	-0.013	0.0551	0.8133	-0.0083	0.0188	0.6591	-0.0321	0.0233	0.1677	0.048	0.0312	0.124	0.0109	0.0063	0.0839
	Smoking initiation	rs644740	11	C	0.0141	0.0026	3.670e-08	0.0304	0.0087	0.0004	0.0113	0.0175	0.5177	-0.0108	0.0112	0.3341	-0.0259	0.0301	0.388	0.0404	0.043	0.3477	0.0329	0.0762	0.6657	-0.0124	0.0211	0.555	0.0114	0.0227	0.6142	0.0032	0.0436	0.9412	0.1121	0.0432	0.0094	0.0124	0.0148	0.4024	0.0097	0.0183	0.5944	0.0359	0.0244	0.1411	0.0344	0.0049	0
	Smoking initiation	rs76460663	11	C	0.0423	0.0064	4.150e-11	0.0497	0.0223	0.0258	0.0648	0.0451	0.1503	-0.0053	0.0287	0.8539	-0.044	0.0778	0.5713	-0.1066	0.1101	0.3332	0.0325	0.1946	0.8674	0.0155	0.0541	0.7747	-0.0729	0.0584	0.2116	0.0074	0.1129	0.9475	0.1457	0.1113	0.1907	0.0338	0.0381	0.3743	0.0865	0.0469	0.0653	0.0212	0.0632	0.7373	0.0139	0.0127	0.2729
	Smoking initiation	rs7929518	11	G	0.0192	0.003	2.550e-10	0.0171	0.0104	0.1021	-0.0062	0.0211	0.7692	-0.0174	0.0135	0.1963	0.011	0.0362	0.7614	0.0302	0.0519	0.561	-0.0507	0.092	0.5816	0.0005	0.0254	0.9833	0.0183	0.0273	0.5041	-0.0381	0.0525	0.4681	-0.0146	0.0521	0.7792	0.0096	0.0178	0.5895	0.0122	0.022	0.5813	-0.0098	0.0294	0.74	0.0123	0.006	0.038
	Smoking initiation	rs7943721	11	G	0.0212	0.0034	3.580e-10	0.0283	0.0116	0.0144	0.0103	0.0234	0.6596	0.0064	0.0149	0.6676	-0.0782	0.0402	0.0515	0.0338	0.0575	0.557	-0.0641	0.1018	0.5287	-0.0296	0.0281	0.2927	-0.01	0.0303	0.7412	-0.1249	0.0583	0.0321	-0.0757	0.0577	0.1898	0.047	0.0198	0.0173	0.079	0.0244	0.0012	-0.0007	0.0326	0.9829	-0.0034	0.0066	0.6048
	Smoking initiation	rs11057005	12	A	0.0157	0.0026	9.120e-10	0.0031	0.0087	0.7266	0.0364	0.0177	0.0394	-0.0188	0.0113	0.0957	-0.0031	0.0304	0.9181	-0.0098	0.0435	0.8226	0.0068	0.077	0.9292	0.037	0.0213	0.0827	0.0316	0.0229	0.1675	0.0727	0.0441	0.0987	0.0792	0.0436	0.0695	0.011	0.015	0.4613	0.0048	0.0185	0.7941	0.0038	0.0247	0.879	0.0047	0.005	0.3496
	Smoking initiation	rs1109480	12	G	0.0167	0.0026	1.840e-10	0.0077	0.0089	0.3886	0.0002	0.018	0.9903	0.0158	0.0115	0.1702	0.0349	0.031	0.2604	-0.0107	0.0443	0.8089	0.0349	0.0786	0.6564	0.029	0.0217	0.1812	-0.0141	0.0234	0.5454	-0.0728	0.0449	0.1052	-0.0114	0.0445	0.798	-0.0071	0.0152	0.6391	-0.0307	0.0188	0.103	0.0148	0.0252	0.5554	-0.0038	0.0051	0.461
	Smoking initiation	rs11611651	12	A	0.0271	0.0045	2.050e-09	-0.0071	0.0153	0.644	-0.0012	0.0309	0.9688	0.0166	0.0197	0.3989	-0.0957	0.053	0.0712	-0.0308	0.0758	0.6843	0.0605	0.1345	0.6532	0.0192	0.0372	0.6047	0.1456	0.04	0.0003	-0.0057	0.0769	0.9406	-0.0412	0.0762	0.589	0.0141	0.0261	0.5897	0.032	0.0322	0.3206	0.0156	0.0431	0.7167	0.0106	0.0087	0.2218
	Smoking initiation	rs13906	12	C	0.0245	0.0041	1.980e-09	0.0212	0.014	0.1291	0.0625	0.0282	0.0268	0.0267	0.018	0.1387	0.0215	0.0485	0.6576	-0.0504	0.0695	0.4679	0.012	0.1232	0.9221	0.0125	0.0339	0.7117	0.0047	0.0366	0.898	0.0596	0.0703	0.3964	-0.0483	0.0697	0.4882	0.0146	0.0239	0.5412	0.0152	0.0295	0.6065	0.1058	0.0393	0.0071	0.0366	0.008	0
	Smoking initiation	rs4759229	12	G	0.0156	0.0027	6.530e-09	-0.0233	0.009	0.0101	0.0227	0.0183	0.2155	-0.0062	0.0117	0.5926	0.0002	0.0314	0.9956	0.0813	0.0449	0.0703	0.0504	0.0797	0.527	-0.0363	0.022	0.0992	0.0115	0.0237	0.6263	0.0175	0.0456	0.7011	-0.061	0.0452	0.1769	0.0273	0.0155	0.0777	0.0245	0.0191	0.1999	0.0131	0.0255	0.6064	0.0179	0.0052	0.0005
	Smoking initiation	rs7134009	12	T	0.0158	0.0029	4.300e-08	0.0268	0.0096	0.0054	0.0386	0.0195	0.0476	-0.01	0.0124	0.4211	-0.0344	0.0334	0.303	-0.0032	0.0479	0.9463	-0.0097	0.0848	0.9093	0.0048	0.0234	0.8361	0.0352	0.0252	0.1625	0.0844	0.0485	0.0821	-0.052	0.0481	0.2795	0.0193	0.0165	0.2399	0.0225	0.0203	0.2679	0.053	0.0272	0.0511	0.0117	0.0055	0.0327
	Smoking initiation	rs77215829	12	A	0.024	0.0038	2.020e-10	0.0629	0.0128	0	0.0466	0.0258	0.0712	0.0207	0.0165	0.208	0.069	0.0444	0.1199	-0.039	0.0634	0.5385	0.1001	0.1122	0.3724	0.0413	0.031	0.1838	-0.0244	0.0334	0.4657	0.1076	0.0642	0.0941	-0.0219	0.0638	0.7312	0.012	0.0218	0.5833	0.0211	0.0269	0.4327	0.031	0.036	0.3902	0.0442	0.0073	0
	Smoking initiation	rs7969559	12	A	0.017	0.0028	1.530e-09	0.0087	0.0096	0.3658	0.0014	0.0195	0.9444	0.0149	0.0124	0.2291	-0.0022	0.0335	0.9486	-0.0193	0.0479	0.6868	-0.0808	0.0846	0.3396	-0.0074	0.0235	0.7512	0.0161	0.0253	0.5248	-0.0641	0.0486	0.1867	0.0439	0.0481	0.3623	0.0274	0.0164	0.0955	0.0119	0.0203	0.5587	0.0151	0.0272	0.5795	0.0141	0.0055	0.0105
	Smoking initiation	rs1108130	13	A	0.0239	0.0031	1.570e-14	0.0107	0.0107	0.3167	-,00005	0.0217	0.9982	0.0019	0.0139	0.8934	-0.018	0.0373	0.6286	0.0758	0.0533	0.155	0.0809	0.0944	0.3913	0.0297	0.0261	0.2553	0.0042	0.0281	0.8805	-0.0828	0.0542	0.1265	-0.011	0.0537	0.8373	0.0196	0.0184	0.2848	-0.0455	0.0227	0.0445	-0.0014	0.0303	0.9638	0.0017	0.0061	0.7795
	Smoking initiation	rs12855717	13	T	0.0155	0.0026	1.220e-09	0.0017	0.0087	0.8465	0.0271	0.0175	0.1224	0.0148	0.0112	0.1867	0.014	0.0301	0.642	0.0123	0.0431	0.7746	0.0395	0.0765	0.6059	0.0198	0.0211	0.3478	0.0324	0.0227	0.1537	0.0582	0.0436	0.1824	-0.0319	0.0433	0.4604	0.0242	0.0148	0.103	-0.0168	0.0183	0.3592	-0.0105	0.0245	0.6668	0.0035	0.0049	0.4829
	Smoking initiation	rs1413119	13	C	0.0153	0.0026	4.770e-09	0.0124	0.0088	0.1609	-0.006	0.0178	0.7354	0.0087	0.0114	0.4456	0.0084	0.0306	0.7829	0.0327	0.0438	0.4554	0.2552	0.0777	0.001	-0.0113	0.0214	0.5983	-0.0112	0.0231	0.6292	-0.0287	0.0444	0.5182	-0.0495	0.044	0.2602	0.0186	0.0151	0.2178	0.0133	0.0186	0.4749	0.0004	0.0249	0.9877	0.0013	0.005	0.796
	Smoking initiation	rs17197663	13	G	0.0216	0.0039	2.060e-08	0.0182	0.0128	0.1571	0.0252	0.0259	0.3313	0.0348	0.0166	0.0359	0.0312	0.0446	0.4844	0.0223	0.0638	0.7266	-0.0466	0.1133	0.6806	0.0268	0.0313	0.3911	0.0306	0.0337	0.363	0.0246	0.0649	0.7045	-0.0388	0.0642	0.5454	-0.0199	0.022	0.3644	-0.0489	0.0271	0.0712	0.014	0.0362	0.699	0.0168	0.0073	0.0216
	Smoking initiation	rs1772572	13	C	0.0169	0.0027	5.620e-10	0.0003	0.0092	0.9733	0.0239	0.0185	0.197	0.0083	0.0118	0.4838	-0.0352	0.0319	0.2688	0.0002	0.0455	0.9958	0.0391	0.0808	0.6284	-0.0335	0.0223	0.1333	-0.0212	0.024	0.3784	0.0726	0.0462	0.1158	-0.0402	0.0458	0.3795	0.0114	0.0157	0.4672	-0.0018	0.0194	0.9243	0.0465	0.0259	0.0721	-0.0014	0.0052	0.7854
	Smoking initiation	rs3098272	13	A	0.0178	0.0032	2.080e-08	0.0137	0.0108	0.2029	-0.0209	0.0218	0.3374	0.0172	0.0139	0.2165	-0.0245	0.0374	0.5125	0.0446	0.0535	0.4044	-0.1009	0.0947	0.2866	-0.0067	0.0262	0.7968	-0.0469	0.0282	0.0964	-0.0613	0.0542	0.2582	0.1021	0.0537	0.0574	0.0015	0.0184	0.9342	0.0086	0.0227	0.7053	-0.0064	0.0304	0.8341	0.0056	0.0061	0.3636
	Smoking initiation	rs4264267	13	T	0.0148	0.0026	6.820e-09	0.0023	0.0087	0.7935	0.0128	0.0175	0.4663	-0.0229	0.0112	0.0406	0.0363	0.0301	0.2277	0.0309	0.043	0.4726	0.0767	0.0763	0.3149	0.0088	0.0211	0.6775	-0.0269	0.0227	0.2362	-0.0633	0.0437	0.147	0.0867	0.0433	0.045	-0.0262	0.0148	0.0773	-0.0113	0.0183	0.5376	0.0243	0.0244	0.3197	-0.0014	0.0049	0.7812
	Smoking initiation	rs4886207	13	T	0.0162	0.0026	8.780e-10	0.0284	0.009	0.0016	0.0377	0.0182	0.0381	0.0208	0.0116	0.0736	0.0239	0.0313	0.4437	-0.0146	0.0447	0.743	-0.1023	0.0793	0.197	0.0353	0.0219	0.107	0.0349	0.0236	0.1386	0.0676	0.0453	0.1356	0.0304	0.0449	0.4982	0.0159	0.0154	0.3	0.0143	0.019	0.4517	-0.0229	0.0254	0.3675	0.0127	0.0051	0.0132
	Smoking initiation	rs55786907	13	G	0.0194	0.0035	1.840e-08	0.0036	0.0119	0.7635	0.0067	0.0241	0.7804	0.0077	0.0154	0.6165	-0.0357	0.0414	0.3889	-0.123	0.0592	0.0379	0.1323	0.1052	0.2088	-0.0055	0.029	0.8502	-0.0169	0.0313	0.5895	-0.0383	0.0601	0.5236	0.0399	0.0596	0.5032	-0.0181	0.0204	0.3736	0.0172	0.0252	0.4946	0.009	0.0337	0.7889	0.0173	0.0068	0.0112
	Smoking initiation	rs56367474	13	C	0.0173	0.0028	4.200e-10	0.0024	0.0093	0.7997	-0.0075	0.0188	0.691	0.0024	0.012	0.843	0.0066	0.0323	0.8393	-0.0161	0.0463	0.7276	0.1617	0.0821	0.0488	-0.0159	0.0227	0.4839	0.0228	0.0244	0.3501	0.1239	0.0469	0.0083	0.0479	0.0465	0.3024	0.0204	0.0159	0.2001	0.0257	0.0197	0.1916	0.0162	0.0263	0.538	-0.0035	0.0053	0.5081
	Smoking initiation	rs61959481	13	G	0.0203	0.0031	7.950e-11	0.0062	0.0112	0.5787	-0.0084	0.0227	0.7125	0.0256	0.0145	0.0772	-0.0398	0.0391	0.3085	0.0061	0.0557	0.9127	-0.0711	0.0995	0.4747	-0.0002	0.0273	0.995	-0.0079	0.0295	0.7898	0.0137	0.0564	0.8085	-0.0546	0.0562	0.3306	0.0097	0.0192	0.6136	0.0006	0.0237	0.9803	0.0048	0.0317	0.8785	-0.0019	0.0064	0.7726
	Smoking initiation	rs7333559	13	G	0.0232	0.0031	5.940e-14	0.0055	0.0106	0.6068	0.017	0.0215	0.4292	-0.0011	0.0137	0.9352	0.0591	0.037	0.1103	0.0223	0.053	0.6733	0.0805	0.0939	0.3915	-0.0192	0.0259	0.4576	-0.0227	0.0279	0.4149	0.0014	0.0536	0.9794	0.0514	0.0531	0.3336	0.0124	0.0182	0.497	0.0041	0.0225	0.8558	-0.0179	0.03	0.5509	0.014	0.0061	0.0208
	Smoking initiation	rs75674569	13	G	0.0253	0.0043	2.580e-09	0.0163	0.0145	0.2631	-0.0496	0.0294	0.0911	0.0354	0.0187	0.0591	0.1346	0.0505	0.0078	0.0468	0.0723	0.5179	0.1007	0.1275	0.4296	0.0322	0.0354	0.3626	0.029	0.0381	0.447	-0.0264	0.073	0.7178	0.0938	0.0725	0.1962	-0.0267	0.0248	0.2812	-0.01	0.0306	0.7442	-0.0132	0.041	0.7484	-0.0019	0.0083	0.8225
	Smoking initiation	rs9538162	13	C	0.0174	0.0026	1.760e-11	-0.0112	0.0087	0.2019	-0.0157	0.0177	0.373	-0.0258	0.0113	0.0222	-0.042	0.0304	0.1668	-0.0151	0.0435	0.7283	-0.0679	0.0771	0.3782	-0.0194	0.0213	0.3624	0.0057	0.0229	0.8048	0.0501	0.0441	0.2554	0.022	0.0436	0.614	-0.0122	0.0149	0.415	0.0052	0.0185	0.7764	0.0296	0.0247	0.2303	-0.015	0.005	0.0027
	Smoking initiation	rs9540731	13	C	0.0177	0.0025	3.420e-12	0.0203	0.0086	0.0189	0.015	0.0175	0.3912	0.0199	0.0111	0.0746	-0.01	0.03	0.7386	0.04	0.0429	0.3513	-0.0331	0.0761	0.6637	0.0059	0.021	0.7803	0.0005	0.0226	0.9818	-0.0884	0.0435	0.0421	0.0387	0.0431	0.3692	0.0081	0.0148	0.5848	-0.0122	0.0182	0.5032	0.0163	0.0244	0.5019	0.0119	0.0049	0.0162
	Smoking initiation	rs9545155	13	T	0.0161	0.0026	3.040e-10	-0.0038	0.0086	0.6614	0.0052	0.0175	0.7649	-0.0045	0.0111	0.6861	-0.0315	0.03	0.2941	0.0104	0.0429	0.8086	0.0097	0.0761	0.8986	0.0041	0.021	0.8465	0.0024	0.0226	0.914	0.0424	0.0435	0.33	0.0771	0.0431	0.0735	-0.0251	0.0148	0.0888	-0.0248	0.0182	0.1738	0.0353	0.0244	0.1478	-0.0073	0.0049	0.139
	Smoking initiation	rs12878369	14	A	0.0174	0.0026	1.600e-11	-0.0175	0.0088	0.0456	0.0192	0.0177	0.2774	0.0042	0.0113	0.7126	-0.0463	0.0304	0.128	-0.0361	0.0435	0.4068	-0.049	0.0772	0.5254	0.0017	0.0213	0.936	0.0132	0.023	0.5657	-0.0653	0.0441	0.1388	-0.1263	0.0437	0.0039	0.0263	0.015	0.079	0.018	0.0185	0.3314	-0.0262	0.0247	0.2883	-0.0006	0.005	0.9035
	Smoking initiation	rs1381287	14	T	0.018	0.0026	1.810e-12	0.0152	0.0087	0.0812	0.0194	0.0176	0.2709	0.0242	0.0112	0.0316	0.0426	0.0302	0.1584	0.0413	0.0433	0.34	-0.0709	0.0766	0.3551	0.0178	0.0212	0.4007	0.0191	0.0228	0.4018	0.0188	0.0438	0.6682	-0.0027	0.0436	0.95	-0.0022	0.0149	0.8836	-0.0037	0.0184	0.839	0.0439	0.0246	0.0738	0.0136	0.005	0.0061
	Smoking initiation	rs1811739	14	A	0.0183	0.003	5.970e-10	0.0163	0.0101	0.1071	0.0262	0.0204	0.1987	0.0114	0.013	0.3797	0.015	0.0351	0.6699	-0.0624	0.0501	0.213	-0.0735	0.0889	0.408	-0.0186	0.0246	0.4497	0.019	0.0264	0.4721	-0.0209	0.0509	0.6809	-0.0617	0.0503	0.22	0.0226	0.0173	0.1902	-0.0012	0.0213	0.9547	-0.0144	0.0285	0.6135	0.0131	0.0058	0.0226
	Smoking initiation	rs2145451	14	T	0.02	0.0032	5.440e-10	-0.0042	0.011	0.7046	-0.0344	0.0223	0.123	0.0174	0.0142	0.2212	0.0054	0.0383	0.8886	-0.0261	0.0548	0.6338	0.0432	0.097	0.656	0.0014	0.0268	0.9574	0.0231	0.0289	0.4247	-0.0816	0.0555	0.1416	-0.015	0.055	0.7846	0.0045	0.0188	0.8113	-0.0198	0.0233	0.3954	0.009	0.0311	0.7729	0.003	0.0063	0.6307
	Smoking initiation	rs2925128	14	T	0.0168	0.0027	3.670e-10	-0.0056	0.0089	0.5328	0.0018	0.018	0.9218	0.0129	0.0115	0.2603	-0.0079	0.031	0.7987	0.0143	0.0442	0.7463	-0.0516	0.0786	0.5116	0.0064	0.0217	0.7682	-0.0111	0.0233	0.6332	0.0701	0.0449	0.1184	-0.0614	0.0445	0.1671	-0.0092	0.0152	0.5463	-0.0228	0.0188	0.2251	-0.0213	0.0251	0.3979	0.0017	0.0051	0.7365
	Smoking initiation	rs34940743	14	G	0.0159	0.0027	2.800e-09	0.0133	0.009	0.1409	-0.0014	0.0183	0.9398	-0.0022	0.0117	0.8527	0.0062	0.0314	0.8446	-0.045	0.0449	0.3165	0.0845	0.0797	0.2888	0.004	0.022	0.8573	0.0745	0.0237	0.0017	0.113	0.0455	0.0131	-0.0113	0.0451	0.803	-0.0053	0.0155	0.7317	0.0144	0.0191	0.4499	0.0394	0.0255	0.1223	0.0118	0.0052	0.0219
	Smoking initiation	rs55913542	14	T	0.0186	0.0034	3.250e-08	0.017	0.0113	0.1318	0.0286	0.0228	0.2095	0.0042	0.0146	0.7753	-0.0171	0.0392	0.6618	0.0766	0.056	0.1716	0.1486	0.0996	0.1355	0.0548	0.0275	0.0459	0.0241	0.0296	0.414	0.0095	0.0569	0.8675	0.0329	0.0563	0.5589	0.034	0.0193	0.0779	0.0284	0.0238	0.2327	0.031	0.0318	0.3302	0.01	0.0064	0.119
	Smoking initiation	rs8005334	14	G	0.0167	0.0027	3.440e-10	-0.0008	0.0089	0.9291	-0.0112	0.018	0.5349	0.0007	0.0115	0.9492	-0.0219	0.031	0.4803	0.0528	0.0443	0.234	0.0261	0.0787	0.7402	0.0224	0.0217	0.3017	-0.0053	0.0234	0.8204	0.0521	0.045	0.2466	0.0236	0.0446	0.5958	-0.002	0.0153	0.894	-0.0077	0.0188	0.6833	0.0004	0.0252	0.9863	-0.0005	0.0051	0.926
	Smoking initiation	rs9323328	14	A	0.0142	0.0026	2.550e-08	0.0222	0.0087	0.0104	0.0157	0.0175	0.3696	-0.0103	0.0112	0.3571	0.0085	0.0301	0.7789	-0.1242	0.0431	0.0039	-0.0088	0.0764	0.9083	0.0315	0.0211	0.1354	0.0061	0.0227	0.7878	-0.0559	0.0437	0.2009	0.025	0.0433	0.5644	-0.0301	0.0148	0.0425	-0.055	0.0183	0.0027	-0.0075	0.0245	0.7582	0.0046	0.005	0.3536
	Smoking initiation	rs12442563	15	G	0.0232	0.0031	3.130e-14	-0.0235	0.0104	0.024	-0.0089	0.021	0.6713	-0.0475	0.0134	0.0004	-0.0181	0.0361	0.6157	0.0019	0.0516	0.9702	0.0684	0.0916	0.4555	-0.0027	0.0253	0.9165	-0.0415	0.0273	0.1276	0.0733	0.0524	0.1616	0.0518	0.0519	0.3181	-0.006	0.0178	0.7337	0.0005	0.0219	0.98	0.0335	0.0293	0.254	0.0039	0.0059	0.5134
	Smoking initiation	rs1435672	15	C	0.0141	0.0026	3.820e-08	-0.0003	0.0087	0.9769	-0.0237	0.0176	0.1777	0.0002	0.0112	0.9823	0.0098	0.0302	0.7458	0.0535	0.0432	0.2151	-0.0511	0.0765	0.5046	0.0321	0.0211	0.1288	0.0296	0.0228	0.1941	-0.0134	0.0438	0.7594	-0.0035	0.0434	0.9357	0.0133	0.0149	0.369	0.0406	0.0183	0.0267	0.0041	0.0245	0.8662	0.0015	0.005	0.7552
	Smoking initiation	rs2289791	15	G	0.0177	0.003	2.010e-09	4e-05	0.0101	0.9969	0.0152	0.0204	0.4569	0.0202	0.013	0.121	-0.038	0.0351	0.2779	0.1791	0.0501	0.0003	0.1363	0.0887	0.1244	0.0152	0.0246	0.5363	0.0238	0.0265	0.368	-0.0394	0.0509	0.4384	-0.0758	0.0503	0.1322	-0.0009	0.0172	0.9569	0.0268	0.0213	0.2077	0.03	0.0285	0.292	0.02	0.0058	0.0005
	Smoking initiation	rs281296	15	A	0.0247	0.0027	1.590e-20	0.0092	0.009	0.307	0.0156	0.0183	0.3951	0.018	0.0117	0.1225	0.0488	0.0315	0.1208	0.1141	0.045	0.0112	-0.0877	0.0798	0.2715	-0.0018	0.022	0.936	-0.0258	0.0237	0.2778	-0.054	0.0456	0.2364	0.0088	0.0452	0.8448	0.0086	0.0155	0.5771	0.016	0.0191	0.4036	0.0249	0.0256	0.3295	0.0094	0.0052	0.0701
	Smoking initiation	rs4310804	15	C	0.0182	0.003	7.550e-10	0.0097	0.0101	0.335	0.0133	0.0203	0.5137	0.0044	0.013	0.7317	-0.0289	0.0349	0.4077	0.0694	0.0499	0.1637	0.0429	0.0883	0.627	0.0076	0.0245	0.755	0.039	0.0263	0.1378	-0.0618	0.0506	0.2217	-0.0367	0.0502	0.4649	0.0034	0.0172	0.8435	0.0043	0.0212	0.8396	0.0003	0.0283	0.9916	0.0088	0.0057	0.1246
	Smoking initiation	rs56902655	15	T	0.0219	0.0037	4.090e-09	0.0116	0.0126	0.3584	0.0099	0.0254	0.6967	0.0084	0.0162	0.6053	-0.0181	0.0437	0.6794	0.112	0.0625	0.0732	-0.0183	0.1112	0.8696	-0.0076	0.0306	0.8028	-0.0232	0.033	0.4824	-0.042	0.0633	0.5066	0.1282	0.0627	0.0409	-0.0016	0.0215	0.9422	-0.0092	0.0266	0.7296	-0.011	0.0354	0.7563	-0.007	0.0072	0.3272
	Smoking initiation	rs60833441	15	A	0.0143	0.0026	2.280e-08	0.0044	0.0087	0.6091	-0.0095	0.0175	0.5868	0.0016	0.0112	0.8864	-0.0008	0.0301	0.9776	0.0924	0.0431	0.0319	0.0925	0.0763	0.2256	0.0185	0.0211	0.3814	0.0043	0.0227	0.8513	-0.0177	0.0437	0.6846	-0.0325	0.0433	0.4519	-0.0035	0.0148	0.8152	0.0237	0.0183	0.1951	-0.0019	0.0245	0.938	0.0046	0.0049	0.354
	Smoking initiation	rs62007780	15	G	0.0159	0.0026	7.480e-10	0.0101	0.0087	0.2458	0.0472	0.0176	0.0073	0.0115	0.0112	0.3055	-0.0178	0.0302	0.5552	-0.0358	0.0432	0.4081	0.0634	0.0768	0.4089	-0.0123	0.0212	0.5601	-0.0342	0.0228	0.1343	-0.0042	0.0438	0.9228	-0.0054	0.0434	0.9013	-0.0025	0.0149	0.8643	0.014	0.0184	0.4461	-0.0023	0.0246	0.9244	0.0109	0.005	0.0279
	Smoking initiation	rs8027457	15	C	0.0153	0.0025	1.880e-09	0.0274	0.0086	0.0015	0.0173	0.0175	0.3212	0.0073	0.0111	0.5129	-0.0271	0.03	0.3671	0.006	0.0429	0.8885	-0.003	0.0761	0.9684	0.0159	0.021	0.4484	0.003	0.0226	0.8958	-0.0096	0.0435	0.8253	-0.0112	0.0431	0.7958	-0.0048	0.0148	0.7451	-0.0007	0.0182	0.9674	-0.0041	0.0244	0.8658	0.0111	0.0049	0.0241
	Smoking initiation	rs1050847	16	C	0.0148	0.0026	7.370e-09	0.0064	0.0088	0.4679	0.0027	0.0177	0.877	0.0067	0.0113	0.5511	-0.048	0.0305	0.1151	-0.0419	0.0436	0.3358	0.0246	0.0772	0.7501	0.0121	0.0213	0.5707	0.0304	0.023	0.1862	0.0145	0.0442	0.7434	0.0353	0.0437	0.4194	0.0144	0.015	0.3372	0.0267	0.0185	0.1482	-0.0154	0.0247	0.5345	-0.0075	0.005	0.1334
	Smoking initiation	rs11076962	16	C	0.0183	0.0028	1.200e-10	-0.0051	0.0096	0.5934	-0.0156	0.0193	0.4186	-0.0256	0.0123	0.0378	0.0199	0.0332	0.5487	0.0206	0.0475	0.6638	0.0967	0.0844	0.2517	0.0193	0.0233	0.4073	-0.0034	0.0251	0.8907	0.0072	0.0483	0.8814	-0.0173	0.0478	0.7177	-0.0019	0.0164	0.9093	-0.0124	0.0202	0.5381	-0.012	0.027	0.6553	0.0003	0.0055	0.9494
	Smoking initiation	rs1139897	16	G	0.0241	0.003	1.770e-15	-0.0038	0.0104	0.7156	-0.0158	0.021	0.452	-0.02	0.0134	0.1348	0.0234	0.036	0.5157	0.0012	0.0515	0.9809	-0.0887	0.0913	0.3314	0.0147	0.0252	0.5594	-0.0288	0.0272	0.29	-0.0664	0.0522	0.2036	0.0518	0.0517	0.3163	0.0221	0.0177	0.2127	0.0152	0.0219	0.4861	-0.0054	0.0292	0.8536	-0.0101	0.0059	0.089
	Smoking initiation	rs11642231	16	G	0.0156	0.0026	3.440e-09	0.0008	0.0089	0.9257	-0.0101	0.0179	0.5729	0.008	0.0114	0.4861	-0.0086	0.0308	0.7814	-0.0175	0.044	0.6904	-0.1187	0.0782	0.1292	0.0008	0.0216	0.9701	-0.0229	0.0232	0.3245	0.052	0.0447	0.2444	0.0887	0.0443	0.045	-0.01	0.0152	0.5091	0.0223	0.0187	0.2334	-0.013	0.025	0.6028	-0.0136	0.0051	0.0072
	Smoking initiation	rs117657830	16	A	0.0378	0.0064	3.180e-09	-0.0217	0.0208	0.2971	-0.0299	0.0421	0.4769	0.0126	0.0269	0.6384	-0.0018	0.0724	0.98	-0.0128	0.104	0.9019	0.2296	0.1844	0.2131	-0.0924	0.0508	0.0687	0.0168	0.0545	0.7576	-0.0523	0.1048	0.6178	-0.0851	0.104	0.4135	-0.0653	0.0356	0.0665	-0.0793	0.0439	0.0709	0.0123	0.0588	0.834	-0.0147	0.0119	0.2149
	Smoking initiation	rs12918191	16	A	0.0197	0.003	3.140e-11	0.0067	0.01	0.5072	0.0473	0.0203	0.0197	0.023	0.013	0.076	0.0189	0.0349	0.5887	0.0685	0.0499	0.1699	0.0144	0.0885	0.8711	0.0462	0.0245	0.0592	0.056	0.0263	0.0333	-0.0195	0.0506	0.6992	0.0182	0.0502	0.7163	-0.0052	0.0172	0.7607	0.0191	0.0212	0.3664	0.0064	0.0284	0.8221	-0.0067	0.0057	0.2404
	Smoking initiation	rs4785187	16	A	0.02	0.0031	6.550e-11	0.0278	0.0104	0.0075	0.0105	0.021	0.6167	0.0019	0.0134	0.8864	0.0135	0.0361	0.7076	-0.047	0.0516	0.3628	0.0588	0.0914	0.5205	-0.0266	0.0253	0.2928	-0.0125	0.0272	0.6459	-0.0616	0.0522	0.238	-0.0651	0.0518	0.2082	-0.0129	0.0177	0.4679	-0.0162	0.0219	0.4604	0.0553	0.0293	0.0594	-0.0138	0.0059	0.0201
	Smoking initiation	rs4788676	16	T	0.0177	0.003	4.920e-09	-0.0025	0.0103	0.8053	0.0161	0.0208	0.4381	0.0037	0.0133	0.7803	-0.0405	0.0357	0.2567	0.0477	0.0511	0.3509	0.1544	0.0905	0.0878	0.0364	0.025	0.1459	0.0055	0.0269	0.8375	0.0041	0.0517	0.9365	0.0176	0.0514	0.7322	0.0197	0.0176	0.2617	-0.0073	0.0217	0.7362	0.0439	0.029	0.13	0.001	0.0059	0.8582
	Smoking initiation	rs62052916	16	A	0.0319	0.005	1.620e-10	0.0336	0.0164	0.0408	0.0033	0.0332	0.9218	0.0039	0.0212	0.8558	0.0232	0.0572	0.6849	0.0668	0.0816	0.4128	0.1184	0.146	0.4176	-0.0115	0.04	0.7739	-0.046	0.043	0.2852	0.0222	0.0828	0.7886	-0.0505	0.0817	0.5364	0.0107	0.0282	0.7049	0.0428	0.0348	0.2193	0.0243	0.0462	0.5984	-0.0113	0.0094	0.2296
	Smoking initiation	rs6497840	16	A	0.0228	0.0029	2.010e-15	-0.0022	0.0096	0.8199	-0.0159	0.0193	0.4102	0.0023	0.0123	0.8496	0.0088	0.0332	0.79	0.0583	0.0475	0.2193	-0.0032	0.0841	0.97	0.0301	0.0233	0.1962	0.0302	0.0251	0.2275	-0.0799	0.0481	0.0969	-0.0882	0.0477	0.0645	0.0264	0.0163	0.1061	-0.0084	0.0202	0.6764	-0.0296	0.027	0.2727	-0.0059	0.0055	0.2797
	Smoking initiation	rs7188873	16	G	0.0203	0.0026	8.460e-15	-0.0056	0.0089	0.5288	0.0104	0.018	0.5652	-0.0043	0.0115	0.711	0.0054	0.031	0.8623	0.0936	0.0443	0.0346	-0.1576	0.0785	0.0446	-0.0117	0.0217	0.5909	0.0052	0.0233	0.8248	-0.0264	0.0449	0.5565	0.0099	0.0445	0.8247	0.0058	0.0152	0.7023	-0.0142	0.0188	0.4485	0.0296	0.0252	0.2396	0.0214	0.0051	0
	Smoking initiation	rs7192140	16	T	0.0169	0.0025	3.400e-11	0.0059	0.0087	0.4974	0.055	0.0175	0.0017	0.0168	0.0112	0.1339	0.0241	0.0301	0.4234	-0.0084	0.043	0.8461	0.0117	0.0763	0.8783	-0.016	0.0211	0.4485	0.0461	0.0227	0.0424	0.0084	0.0438	0.8478	-0.0435	0.0433	0.3147	0.0163	0.0148	0.2712	0.0165	0.0183	0.3684	-0.0196	0.0245	0.424	0.0043	0.005	0.3883
	Smoking initiation	rs8050598	16	T	0.0187	0.0029	1.760e-10	-0.0096	0.0102	0.348	0.0316	0.0206	0.1248	0.007	0.0131	0.5922	0.0434	0.0353	0.2193	0.0175	0.0505	0.7292	0.0586	0.0896	0.5129	-0.0265	0.0248	0.2839	-0.0143	0.0267	0.5928	0.0987	0.0511	0.0536	0.0372	0.0509	0.4642	-0.0167	0.0175	0.3377	-0.0121	0.0214	0.5727	0.0062	0.0287	0.8293	0.0159	0.0058	0.0061
	Smoking initiation	rs9302604	16	G	0.0187	0.0026	3.290e-13	0.0285	0.0087	0.0011	0.0199	0.0176	0.2586	0.003	0.0112	0.7926	0.0539	0.0302	0.0744	0.0722	0.0433	0.0949	-0.0897	0.0769	0.2436	-0.0119	0.0212	0.5735	0.02	0.0228	0.3796	0.0731	0.0438	0.095	-0.005	0.0434	0.9089	-0.0097	0.0149	0.5146	-0.0052	0.0184	0.7781	0.0199	0.0245	0.4173	0.0101	0.005	0.0423
	Smoking initiation	rs9922607	16	C	0.0222	0.0032	3.420e-12	0.0033	0.0107	0.7589	0.008	0.0216	0.7108	-0.009	0.0138	0.5146	-0.0009	0.0371	0.9815	-0.0328	0.0532	0.5373	-0.0258	0.0943	0.7843	-0.0063	0.0259	0.8089	-0.0331	0.0279	0.2367	0.0106	0.0537	0.8436	-0.0705	0.0532	0.1846	0.0332	0.0182	0.0689	0.0164	0.0225	0.4664	0.0061	0.0301	0.8403	-0.0023	0.0061	0.7037
	Smoking initiation	rs9936784	16	G	0.014	0.0026	4.330e-08	0.0095	0.0087	0.274	-0.0031	0.0175	0.8606	-0.0044	0.0112	0.6968	0.01	0.0301	0.7394	0.039	0.043	0.3648	0.114	0.0763	0.1351	-0.0222	0.0211	0.292	-0.0233	0.0227	0.3045	0.0026	0.0436	0.952	-0.0428	0.0432	0.3223	0.0205	0.0148	0.1651	0.0007	0.0183	0.9685	0.0487	0.0244	0.0462	0.0155	0.0049	0.0017
	Smoking initiation	rs9941217	16	C	0.0186	0.0027	3.500e-12	0.0118	0.009	0.189	0.0078	0.0182	0.6692	0.0241	0.0116	0.0382	0.0133	0.0313	0.6713	-0.0076	0.0448	0.8656	-0.039	0.0795	0.6234	0.0062	0.0219	0.7771	0.0322	0.0236	0.1727	0.0261	0.0454	0.5656	0.0417	0.045	0.3534	0.0389	0.0154	0.0115	0.0423	0.019	0.0263	-0.006	0.0254	0.8146	0.008	0.0051	0.1217
	Smoking initiation	rs11078713	17	A	0.0146	0.0026	1.590e-08	0.0026	0.0088	0.7627	-0.0002	0.0177	0.9928	-0.0104	0.0113	0.3591	-0.0235	0.0304	0.4404	-0.0062	0.0435	0.886	-0.0069	0.0772	0.9291	-0.0012	0.0213	0.9544	-0.0133	0.023	0.5613	-0.0665	0.0441	0.1318	0.022	0.0437	0.614	-0.0246	0.015	0.1009	-0.0231	0.0185	0.2121	0.0272	0.0247	0.2715	-0.0073	0.005	0.1454
	Smoking initiation	rs11651955	17	G	0.014	0.0025	3.740e-08	-0.0065	0.0086	0.448	2e-05	0.0174	0.999	-0.0181	0.0111	0.1039	0.0389	0.03	0.1948	0.0744	0.0429	0.0827	0.1538	0.076	0.043	-0.0086	0.021	0.6816	-0.0052	0.0226	0.8176	0.0693	0.0435	0.1108	-0.012	0.0431	0.7799	-0.0081	0.0148	0.5842	-0.0003	0.0182	0.9867	-0.0346	0.0243	0.1558	0.0183	0.0049	0.0002
	Smoking initiation	rs17692129	17	T	0.0196	0.0027	4.570e-13	0.0012	0.0091	0.8958	0.0231	0.0185	0.2103	-0.0105	0.0118	0.3738	-0.0243	0.0317	0.4443	0.0339	0.0454	0.4545	0.0485	0.0805	0.5466	-0.0244	0.0222	0.2731	0.069	0.0239	0.004	0.0496	0.046	0.2817	0.0193	0.0456	0.6723	0.0045	0.0156	0.7716	-0.0249	0.0193	0.1968	0.0265	0.0258	0.3044	0.0128	0.0052	0.0143
	Smoking initiation	rs2344976	17	T	0.0151	0.0026	7.980e-09	0.0073	0.0089	0.4122	-0.0266	0.018	0.1387	-0.0041	0.0115	0.7226	0.0295	0.0309	0.3398	0.0257	0.0442	0.561	0.0265	0.0783	0.7349	0.041	0.0217	0.0585	0.0031	0.0233	0.8956	0.0463	0.0448	0.3022	0.0282	0.0444	0.525	0.0291	0.0152	0.0556	-0.0051	0.0188	0.7844	0.0183	0.0251	0.466	0.0123	0.0051	0.0153
	Smoking initiation	rs2587507	17	T	0.0147	0.0025	8.690e-09	0.0043	0.0086	0.616	0.025	0.0173	0.1495	0.007	0.0111	0.5239	-0.0368	0.0298	0.2163	0.0081	0.0426	0.8485	-0.1331	0.0755	0.0781	-0.0154	0.0209	0.4597	-0.0136	0.0225	0.5458	0.0014	0.0432	0.9749	-0.0558	0.0428	0.1919	-0.0014	0.0147	0.9259	0.0287	0.0181	0.1125	-0.0388	0.0242	0.1082	0.0047	0.0049	0.3319
	Smoking initiation	rs28441558	17	T	0.0356	0.0055	1.240e-10	0.0183	0.0183	0.3158	0.031	0.0369	0.4006	-0.0051	0.0236	0.8273	0.0503	0.0634	0.4275	0.0767	0.0906	0.3974	0.1371	0.1616	0.3961	-0.0305	0.0444	0.4917	-0.0326	0.0479	0.4955	-0.0855	0.0918	0.352	0.0565	0.0909	0.5339	-0.018	0.0313	0.565	-0.0185	0.0386	0.6316	0.0552	0.0513	0.2819	0.0176	0.0104	0.0911
	Smoking initiation	rs2938134	17	C	0.0175	0.0028	3.140e-10	0.0182	0.0092	0.0487	0.0159	0.0186	0.3945	0.0049	0.0119	0.6788	-0.0388	0.032	0.2257	-0.0041	0.0458	0.9282	-0.0341	0.0812	0.6748	0.0064	0.0225	0.7743	0.0085	0.0242	0.7238	0.0187	0.0464	0.6871	-0.0133	0.046	0.7722	0.0116	0.0158	0.4613	0.0185	0.0195	0.3416	0.0188	0.026	0.4709	0.0117	0.0053	0.0265
	Smoking initiation	rs3764351	17	G	0.0147	0.0027	3.890e-08	0.0102	0.0092	0.2639	0.0454	0.0185	0.0141	0.04	0.0118	0.0007	-0.0265	0.0318	0.4058	0.0504	0.0454	0.2669	-0.0099	0.0804	0.9025	-0.0003	0.0223	0.9893	-0.0072	0.024	0.7652	0.0415	0.0462	0.3683	-0.0549	0.0457	0.2298	-0.0057	0.0156	0.7153	-0.0082	0.0193	0.6724	0.0243	0.0259	0.3477	-0.0003	0.0052	0.9601
	Smoking initiation	rs4790874	17	T	0.0174	0.0026	8.430e-12	0.0193	0.0087	0.0263	0.0303	0.0176	0.084	0.0056	0.0112	0.6201	0.0394	0.0302	0.1913	0.0536	0.0431	0.2144	-0.0476	0.0767	0.5353	-0.0002	0.0211	0.9909	0.0107	0.0227	0.6388	0.0318	0.0437	0.4674	-0.0073	0.0433	0.8654	0.0346	0.0148	0.0196	0.0747	0.0183	0	0.0018	0.0245	0.9406	0.0004	0.005	0.9301
	Smoking initiation	rs67777803	17	G	0.0246	0.0034	3.180e-13	0.0272	0.0114	0.0172	0.0375	0.0231	0.1043	0.042	0.0147	0.0044	-0.0294	0.0397	0.4583	0.0883	0.0568	0.1198	0.0189	0.1007	0.8509	0.008	0.0278	0.774	-0.0026	0.0299	0.9318	0.0325	0.0575	0.5717	0.0501	0.057	0.3795	-0.0128	0.0195	0.5131	0.0167	0.0241	0.4895	0.0412	0.0322	0.201	0.0137	0.0065	0.0357
	Smoking initiation	rs75919030	17	T	0.021	0.0029	3.350e-13	0.0101	0.0099	0.3055	-0.0046	0.0199	0.819	0.0118	0.0127	0.354	-0.0591	0.0343	0.0849	0.0459	0.0489	0.3477	0.0562	0.0866	0.5161	0.0219	0.024	0.3609	0.0404	0.0258	0.1182	0.0052	0.0497	0.9167	0.0031	0.0493	0.9491	-0.0074	0.0168	0.6618	0.0068	0.0208	0.7431	-0.0042	0.0279	0.88	0.0008	0.0056	0.8805
	Smoking initiation	rs11872397	18	G	0.0171	0.0029	5.200e-09	0.0065	0.0099	0.5122	0.0112	0.0201	0.5787	0.0167	0.0128	0.1934	-0.0165	0.0345	0.6335	-0.0165	0.0493	0.7381	-0.017	0.0876	0.8457	0.0028	0.0242	0.9088	0.0329	0.0261	0.2077	-0.006	0.0502	0.9047	0.043	0.0497	0.387	0.0128	0.017	0.4505	-0.0098	0.021	0.6391	0.0542	0.0281	0.0538	-0.0023	0.0057	0.6855
	Smoking initiation	rs1373178	18	T	0.0203	0.0026	4.160e-15	0.0102	0.0088	0.2477	-0.0141	0.0178	0.4287	-0.002	0.0114	0.8599	-0.0271	0.0306	0.3768	-0.0129	0.0438	0.7679	-0.0123	0.0777	0.8745	0.0078	0.0215	0.7175	-0.0233	0.0231	0.3128	-0.0457	0.0445	0.3039	-0.0785	0.0441	0.0746	0.0226	0.0151	0.1335	0.0076	0.0186	0.684	0.0217	0.0249	0.3825	-0.0056	0.005	0.269
	Smoking initiation	rs2359180	18	A	0.0144	0.0026	4.980e-08	0.0151	0.0147	0.3031	-0.0122	0.0296	0.6797	0.0095	0.019	0.6183	0.0047	0.051	0.9269	0.0451	0.0716	0.5286	0.1855	0.1283	0.1482	0.0088	0.0358	0.8048	0.043	0.0383	0.2618	-0.0992	0.0753	0.1877	-0.0468	0.0744	0.5291	-0.0147	0.0252	0.5599	-0.0032	0.0308	0.9168	0.0218	0.0412	0.5972	0.0128	0.0084	0.1279
	Smoking initiation	rs34342129	18	T	0.0143	0.0025	2.130e-08	-0.0058	0.0086	0.503	-0.0023	0.0174	0.8956	-0.0137	0.0111	0.2199	-0.059	0.03	0.0492	0.0449	0.0429	0.2953	-0.0838	0.0761	0.2708	-0.0105	0.021	0.6162	-0.0091	0.0226	0.6887	-0.0333	0.0435	0.4429	0.0211	0.0431	0.6239	-0.0131	0.0147	0.3727	0.0121	0.0182	0.5047	-0.0296	0.0243	0.2236	-0.006	0.0049	0.2215
	Smoking initiation	rs4476253	18	G	0.0185	0.003	5.780e-10	0.0198	0.0101	0.0504	-0.0058	0.0205	0.7754	0.0298	0.0131	0.023	0.1038	0.0352	0.0032	-0.0413	0.0503	0.4116	0.0434	0.0892	0.6269	0.0125	0.0247	0.6112	0.0106	0.0266	0.691	0.0498	0.051	0.3289	0.0466	0.0505	0.3561	0.0046	0.0173	0.79	0.0114	0.0214	0.594	0.0118	0.0286	0.6788	-0.0035	0.0058	0.5495
	Smoking initiation	rs62098013	18	A	0.0177	0.0026	2.240e-11	0.0216	0.0091	0.017	0.0155	0.0183	0.3971	0.0067	0.0117	0.5694	0.0176	0.0315	0.5757	0.0257	0.045	0.5686	-0.1794	0.0797	0.0244	0.0144	0.0221	0.5139	0.0224	0.0238	0.3462	-0.0479	0.0457	0.2944	-0.017	0.0452	0.7073	0.0078	0.0155	0.6134	0.0108	0.0191	0.5708	0.042	0.0256	0.1013	-0.0053	0.0052	0.3092
	Smoking initiation	rs67050670	18	A	0.0203	0.003	2.340e-11	0.004	0.0103	0.6965	0.0426	0.0208	0.0401	0.0098	0.0133	0.4588	-0.0205	0.0357	0.5661	-0.0744	0.051	0.1447	0.071	0.0903	0.4316	0.0099	0.025	0.6919	0.0482	0.0269	0.0732	0.0373	0.0518	0.4716	-0.003	0.0513	0.9533	-0.0142	0.0175	0.4183	0.0061	0.0217	0.7778	0.0398	0.029	0.1701	0.0107	0.0059	0.0674
	Smoking initiation	rs71367544	18	T	0.0206	0.0032	8.540e-11	0.0149	0.0106	0.1594	-0.0012	0.0214	0.9571	0.0121	0.0137	0.3773	0.0162	0.0367	0.6581	-0.0372	0.0525	0.4786	0.0859	0.0937	0.3591	0.0199	0.0257	0.4394	0.0109	0.0277	0.6951	-0.0116	0.0532	0.8271	0.0222	0.0527	0.6735	0.0054	0.0181	0.7675	0.0175	0.0223	0.4338	0.0468	0.0297	0.1153	0.0068	0.006	0.2611
	Smoking initiation	rs72898831	18	A	0.0244	0.0035	4.140e-12	0.0088	0.0118	0.4571	0.0104	0.0238	0.6616	-0.0063	0.0152	0.6796	0.0037	0.0409	0.9276	0.0682	0.0585	0.244	0.0228	0.1036	0.8258	0.0304	0.0287	0.2882	0.0068	0.0309	0.8261	-0.0503	0.0593	0.3963	0.0231	0.0588	0.6942	0.0072	0.0201	0.7194	0.0173	0.0248	0.4856	0.0638	0.0332	0.0549	0.0035	0.0067	0.6032
	Smoking initiation	rs72938304	18	G	0.0272	0.004	1.360e-11	0.013	0.0135	0.3369	0.0171	0.0273	0.5311	0.0229	0.0174	0.1877	0.019	0.0468	0.6844	0.0337	0.0669	0.6145	-0.082	0.1189	0.4904	0.018	0.0328	0.5834	0.0099	0.0353	0.7793	-0.0294	0.068	0.6655	-0.0221	0.0673	0.7421	0.0154	0.0231	0.5033	-0.024	0.0285	0.4	0.0252	0.038	0.507	0.0108	0.0077	0.1615
	Smoking initiation	rs7505855	18	C	0.017	0.0026	5.310e-11	-0.0022	0.0088	0.8004	-0.0418	0.0177	0.0185	-0.0133	0.0113	0.2416	-0.0095	0.0305	0.755	-0.0456	0.0435	0.2952	-0.0533	0.0774	0.4912	-0.0129	0.0214	0.5471	0.0033	0.023	0.8864	-0.0169	0.0442	0.7015	0.0106	0.0438	0.8084	-0.0143	0.015	0.3417	-0.0083	0.0185	0.6543	-0.0025	0.0248	0.9207	-0.0008	0.005	0.8774
	Smoking initiation	rs8083764	18	G	0.016	0.0028	7.970e-09	0.0191	0.0093	0.0402	-0.0202	0.0188	0.2818	-0.0031	0.012	0.7952	0.0206	0.0323	0.5235	0.0123	0.0462	0.7907	0.1625	0.0819	0.0473	-0.0131	0.0226	0.5633	-0.0073	0.0244	0.7636	-0.036	0.0469	0.442	-0.031	0.0464	0.5038	0.0165	0.0159	0.3001	0.0135	0.0196	0.4932	0.0243	0.0262	0.3551	-0.0031	0.0053	0.5603
	Smoking initiation	rs8096225	18	C	0.0155	0.0028	2.630e-08	0.0098	0.0094	0.2957	0.001	0.0189	0.9581	0.0245	0.0121	0.0425	0.013	0.0325	0.6894	-0.0263	0.0465	0.5714	0.0314	0.0825	0.7033	-0.0187	0.0228	0.4125	-0.028	0.0245	0.2543	-0.0426	0.0472	0.3669	0.0779	0.0467	0.095	0.0023	0.016	0.8855	0.0218	0.0198	0.2695	-0.0007	0.0264	0.9798	-0.0017	0.0053	0.7515
	Smoking initiation	rs10853981	19	A	0.0148	0.0027	4.880e-08	0.0244	0.0092	0.0078	0.0218	0.0185	0.2402	-0.0014	0.0118	0.9034	0.0499	0.0319	0.1174	0.0193	0.0456	0.6712	-0.0164	0.0808	0.8388	0.0244	0.0223	0.2739	0.0099	0.0241	0.6811	0.0479	0.0462	0.3004	0.0638	0.0458	0.1636	0.037	0.0157	0.0182	0.0113	0.0194	0.5586	0.0196	0.0259	0.4484	0.0244	0.0052	0
	Smoking initiation	rs1126757	19	T	0.0142	0.0026	2.920e-08	0.0096	0.0087	0.2666	-0.0152	0.0175	0.3841	-0.0101	0.0112	0.3683	-0.031	0.0301	0.3021	0.0872	0.043	0.0428	0.1096	0.0763	0.1508	0.0136	0.0211	0.5202	0.008	0.0227	0.7247	0.0406	0.0436	0.3514	-0.0125	0.0432	0.772	-0.014	0.0148	0.3458	-0.0166	0.0183	0.3644	0.0243	0.0244	0.3206	-0.004	0.0049	0.4128
	Smoking initiation	rs113230003	19	G	0.0189	0.0029	1.050e-10	0.0345	0.0099	0.0005	0.0329	0.02	0.1005	0.0153	0.0128	0.2315	0.0618	0.0344	0.0728	-0.0042	0.0492	0.9324	0.0822	0.0871	0.3454	0.0111	0.0241	0.6463	-0.0315	0.0259	0.2252	0.079	0.0498	0.1124	0.0272	0.0493	0.5814	0.0204	0.0169	0.2294	0.0582	0.0209	0.0054	0.0471	0.0279	0.0917	0.0219	0.0057	0.0001
	Smoking initiation	rs117734003	19	C	0.0303	0.0051	2.570e-09	-0.0054	0.0175	0.7579	0.0108	0.0353	0.7597	0.0046	0.0225	0.8389	-0.0397	0.0606	0.5125	0.0009	0.0868	0.9921	0.0943	0.1541	0.5406	-0.0509	0.0425	0.232	-0.0536	0.0458	0.2415	0.0479	0.0884	0.5884	-0.1593	0.0871	0.0674	-0.024	0.0299	0.4217	0.0089	0.0368	0.8079	-0.0514	0.0493	0.2972	0.0059	0.01	0.5564
	Smoking initiation	rs76608582	19	C	0.0345	0.0059	4.880e-09	0.0363	0.0213	0.0892	0.1365	0.043	0.0015	0.0202	0.0275	0.462	0.0472	0.0736	0.5218	0.1017	0.1054	0.3346	-0.0942	0.188	0.6165	-0.005	0.0519	0.9229	0.0482	0.0559	0.3886	0.1164	0.1073	0.2778	0.1511	0.1058	0.1531	0.0254	0.0364	0.4857	0.049	0.0446	0.2721	0.0577	0.0602	0.3377	0.0257	0.0122	0.0347
	Smoking initiation	rs8103660	19	C	0.0158	0.0027	3.030e-09	-0.0031	0.009	0.7277	0.0179	0.0182	0.3245	-0.0189	0.0116	0.1037	-0.0244	0.0313	0.4355	0.0297	0.0447	0.5071	-0.0783	0.0794	0.3238	0.0184	0.0219	0.4009	0.0252	0.0236	0.2851	-0.0241	0.0454	0.5955	0.004	0.0449	0.929	0.0244	0.0154	0.1133	0.0194	0.019	0.3064	0.0047	0.0254	0.8541	0.009	0.0051	0.0786
	Smoking initiation	rs1555445	20	T	0.0188	0.0027	7.750e-12	0.0048	0.0094	0.6073	-0.0123	0.0189	0.517	-0.0112	0.0121	0.3563	0.0586	0.0325	0.0716	0.0202	0.0466	0.6653	0.0281	0.0827	0.7338	-0.0163	0.0228	0.474	0.0013	0.0245	0.9574	0.0267	0.0471	0.5717	0.0388	0.0467	0.4064	0.0284	0.016	0.0764	0.0044	0.0198	0.8222	0.0412	0.0264	0.1183	0.0198	0.0053	0.0002
	Smoking initiation	rs3810496	20	C	0.0159	0.0026	1.540e-09	-0.0121	0.0089	0.1744	0.0062	0.018	0.7286	0.0048	0.0115	0.6774	0.0239	0.0309	0.4402	-0.0106	0.0442	0.8111	0.1367	0.0784	0.0814	-0.0091	0.0217	0.6735	0.0169	0.0234	0.4696	-0.0324	0.0449	0.471	-0.0361	0.0445	0.4179	0.0069	0.0152	0.6524	0.041	0.0188	0.0292	-0.0192	0.0252	0.4449	0.0081	0.0051	0.1119
	Smoking initiation	rs6011779	20	C	0.0192	0.0032	2.830e-09	0.0214	0.011	0.0515	0.0307	0.0223	0.1674	0.0176	0.0142	0.2162	0.0622	0.0383	0.104	0.0757	0.0547	0.1667	0.0644	0.0966	0.5051	-0.0144	0.0268	0.5904	-0.0165	0.0289	0.5675	0.0132	0.0555	0.812	0.0203	0.055	0.7125	0.0058	0.0188	0.7566	-0.0179	0.0232	0.4412	0.0814	0.0311	0.0089	0.0073	0.0063	0.246
	Smoking initiation	rs6050446	20	G	0.0544	0.0076	8.800e-13	0.0469	0.0244	0.0546	0.049	0.0493	0.3203	0.0166	0.0315	0.5969	0.1237	0.0846	0.1434	0.1231	0.1211	0.3096	0.3937	0.2142	0.0661	-0.0298	0.0595	0.6159	-0.0455	0.0639	0.476	-0.014	0.1228	0.9091	0.1849	0.1215	0.128	0.0043	0.0418	0.9183	0.0388	0.0515	0.452	0.0519	0.0688	0.4503	0.0397	0.014	0.0044
	Smoking initiation	rs6073075	20	T	0.0187	0.0034	2.440e-08	-0.015	0.0114	0.1881	-0.0501	0.0231	0.03	-0.0081	0.0148	0.5849	0.0342	0.0397	0.3893	0.0103	0.0567	0.8558	-0.0146	0.101	0.8853	-0.0052	0.0278	0.8503	-0.0178	0.03	0.5518	0.0875	0.0576	0.1287	0.1475	0.057	0.0096	0.0223	0.0195	0.2527	-0.0118	0.0241	0.6247	-0.0011	0.0322	0.9736	0.014	0.0065	0.0322
	Smoking initiation	rs910912	20	T	0.0168	0.0029	7.820e-09	0.0154	0.0097	0.1119	0.0294	0.0196	0.1343	-0.0054	0.0125	0.6658	-0.0036	0.0338	0.9156	-0.0241	0.0482	0.6169	-0.0486	0.0855	0.5696	-0.0115	0.0236	0.6264	-0.026	0.0255	0.3065	-0.0559	0.0489	0.2531	-0.098	0.0485	0.0433	-0.0117	0.0166	0.4817	-0.0007	0.0205	0.9709	0.0473	0.0274	0.0848	-0.0011	0.0055	0.8395
	Smoking initiation	rs4818005	21	G	0.0204	0.0026	1.090e-14	-0.0007	0.0087	0.9397	0.0095	0.0176	0.589	0.0205	0.0113	0.0681	0.0094	0.0303	0.7556	-0.0485	0.0433	0.2631	0.0349	0.0769	0.6504	0.0144	0.0212	0.4964	0.0103	0.0229	0.653	0.0257	0.0439	0.5587	-0.0168	0.0435	0.699	0.0039	0.0149	0.7954	0.0229	0.0184	0.2139	0.0221	0.0246	0.3696	-0.0021	0.005	0.6781
	Smoking initiation	rs139896	22	C	0.0154	0.0027	7.140e-09	-0.0057	0.009	0.5299	0.0089	0.0182	0.6253	0.0125	0.0116	0.2837	0.0399	0.0314	0.2028	0.0592	0.0448	0.1868	0.064	0.0794	0.4206	0.0128	0.022	0.5615	0.0051	0.0237	0.8283	-0.0032	0.0455	0.9441	0.0652	0.0451	0.1477	0.0018	0.0154	0.9058	0.0275	0.019	0.1491	0.041	0.0255	0.1081	-0.0054	0.0051	0.2932
	Smoking initiation	rs4822102	22	C	0.0165	0.0026	2.780e-10	-0.0008	0.0089	0.9267	-0.0134	0.0179	0.4531	-0.003	0.0114	0.7959	0.0222	0.0308	0.471	-0.0168	0.044	0.7037	-0.0289	0.0782	0.7119	0.0141	0.0216	0.5147	0.026	0.0232	0.2626	0.0669	0.0447	0.1345	0.0043	0.0442	0.9234	0.0123	0.0152	0.4165	-0.0136	0.0187	0.4662	-0.0009	0.025	0.9719	-0.0129	0.0051	0.0108
	Smoking initiation	rs9627272	22	G	0.0155	0.0026	2.420e-09	-0.0069	0.0089	0.4367	-0.0125	0.0179	0.4854	0.0078	0.0114	0.4935	-0.0283	0.0308	0.3583	0.0275	0.044	0.532	0.0315	0.078	0.6862	-0.0241	0.0216	0.2627	0.015	0.0232	0.5171	0.0011	0.0445	0.9809	0.0083	0.0442	0.8511	0.0014	0.0151	0.9259	0.0161	0.0187	0.3878	-0.0285	0.025	0.2545	-0.0005	0.0051	0.9173
	Lifetime smoking	rs10918701	1	G	0.012	0.002	2.10E-08	0.0141	0.0089	0.113	-0.0248	0.018	0.17	0.0102	0.0115	0.3739	-0.0202	0.031	0.5144	0.045	0.0444	0.3102	0.0009	0.0788	0.9906	-0.0302	0.0217	0.1647	-0.0089	0.0234	0.7044	-0.0293	0.045	0.5146	0.0515	0.0446	0.2474	0.0157	0.0153	0.3041	0.038	0.0188	0.0439	0.0326	0.0252	0.1953	0.0043	0.0051	0.4003
	Lifetime smoking	rs10922907	1	A	0.015	0.002	3.00E-13	0.0198	0.0087	0.0228	0.0264	0.0176	0.1322	-0.016	0.0112	0.1532	0.0007	0.0302	0.981	0.0546	0.0432	0.206	0.0543	0.0764	0.4776	0.0427	0.0211	0.0434	0.0313	0.0228	0.1698	-0.0071	0.0438	0.8707	0.026	0.0434	0.5493	0.0068	0.0149	0.6462	-0.0061	0.0183	0.74	0.0176	0.0245	0.4729	0.007	0.005	0.1603
	Lifetime smoking	rs11210229	1	A	0.017	0.002	2.00E-16	0.0023	0.0089	0.7919	0.0195	0.0179	0.2774	-0.0011	0.0114	0.9266	-0.0395	0.0308	0.1998	0.0636	0.0441	0.1486	-0.1316	0.0781	0.0918	0.0006	0.0216	0.9797	0.0132	0.0232	0.5692	0.0209	0.0447	0.6392	0.0964	0.0443	0.0294	0.0005	0.0152	0.9719	-0.002	0.0187	0.9164	0.0355	0.025	0.1564	-,000007	0.0051	0.9989
	Lifetime smoking	rs1193237	1	C	0.011	0.002	2.80E-08	-0.0015	0.0087	0.8598	-0.0322	0.0176	0.0671	-0.0244	0.0112	0.0301	0.0194	0.0302	0.5212	-0.0792	0.0432	0.0666	0.0156	0.0768	0.8391	-0.0106	0.0212	0.6177	-0.019	0.0228	0.4051	-0.0289	0.0439	0.5096	-0.02	0.0435	0.6456	0.0246	0.0149	0.0983	0.0062	0.0184	0.735	0.085	0.0245	0.0005	0.0048	0.005	0.3382
	Lifetime smoking	rs1931263	1	T	0.011	0.002	4.00E-08	0.0052	0.0086	0.5485	-0.0118	0.0174	0.4973	0.0009	0.0111	0.9333	-0.0041	0.03	0.8919	0.0443	0.0428	0.3011	0.0395	0.0761	0.6036	0.0097	0.021	0.6437	0.0369	0.0226	0.1024	0.0205	0.0435	0.6363	0.0327	0.043	0.4481	0.0041	0.0148	0.7796	-0.0032	0.0182	0.8608	0.0021	0.0243	0.9311	0.0138	0.0049	0.0052
	Lifetime smoking	rs1933270	1	T	0.013	0.002	1.50E-10	0.0104	0.009	0.2479	0.0232	0.0181	0.2007	-0.0069	0.0116	0.5511	-0.0221	0.0311	0.4786	0.0564	0.0445	0.2057	-0.1018	0.079	0.1974	-0.0157	0.0218	0.4723	-0.0406	0.0235	0.0839	-0.0852	0.0451	0.0592	0.0331	0.0447	0.4594	0.0088	0.0153	0.5641	0.02	0.0189	0.2891	0.0256	0.0253	0.3113	0.0069	0.0051	0.1746
	Lifetime smoking	rs4949465	1	C	0.017	0.003	1.70E-08	0.0112	0.0128	0.3827	0.0629	0.0259	0.0153	0.0375	0.0166	0.0235	0.0616	0.0446	0.1672	0.0321	0.0637	0.6146	-0.013	0.1133	0.9084	0.0623	0.0312	0.0461	0.069	0.0336	0.0401	0.0746	0.0646	0.2484	0.0666	0.064	0.2984	0.0112	0.0219	0.6097	-0.0209	0.0271	0.4413	0.0823	0.0362	0.0228	0.0233	0.0073	0.0014
	Lifetime smoking	rs549845	1	G	0.016	0.002	8.30E-14	0.0055	0.0094	0.5605	0.0067	0.019	0.725	-0.0005	0.0121	0.9689	-0.0121	0.0327	0.7124	0.0185	0.0467	0.6926	0.0758	0.0829	0.3606	0.0105	0.0229	0.6453	-0.0063	0.0247	0.7983	0.0009	0.0474	0.9856	-0.0194	0.0469	0.6788	-0.0043	0.0161	0.7911	0.0281	0.0199	0.1569	0.0511	0.0265	0.0542	-0.009	0.0054	0.0923
	Lifetime smoking	rs7519626	1	C	0.012	0.002	1.20E-08	-0.0047	0.0092	0.61	0.009	0.0186	0.6281	-0.0045	0.0119	0.7077	-0.0246	0.032	0.4422	0.0043	0.0458	0.925	-0.0235	0.0813	0.7723	-0.027	0.0224	0.2276	-0.0072	0.0241	0.766	0.0518	0.0464	0.2647	-0.0751	0.0459	0.1022	0.014	0.0157	0.3742	-0.0196	0.0194	0.3139	0.0381	0.026	0.142	0.0096	0.0053	0.0664
	Lifetime smoking	rs7528604	1	G	0.014	0.002	5.70E-12	0.0124	0.0087	0.155	0.0102	0.0177	0.5643	0.0052	0.0113	0.6434	-0.0275	0.0304	0.3652	0.0487	0.0434	0.2616	-0.0292	0.0769	0.7041	0.0269	0.0213	0.2063	0.0245	0.0229	0.2854	0.0898	0.044	0.0413	0.0642	0.0436	0.1407	0.0162	0.0149	0.2788	0.0236	0.0184	0.1992	0.0377	0.0247	0.1263	0.0084	0.005	0.0909
	Lifetime smoking	rs7553348	1	G	0.014	0.002	5.20E-12	0.0181	0.0087	0.0371	0.0332	0.0176	0.0587	0.007	0.0112	0.5344	0.0603	0.0302	0.0459	-0.0064	0.0432	0.8814	0.0269	0.0767	0.7257	0.0159	0.0212	0.4516	0.0454	0.0228	0.0465	0.0109	0.0438	0.8038	0.0474	0.0434	0.2747	0.0271	0.0149	0.068	0.0429	0.0184	0.0194	-0.0171	0.0246	0.485	0.0037	0.005	0.4601
	Lifetime smoking	rs9435340	1	T	0.012	0.002	1.20E-08	0.0268	0.0091	0.0033	0.0571	0.0184	0.002	0.0108	0.0118	0.3584	0.0719	0.0317	0.0233	0.0502	0.0453	0.2675	-0.0416	0.0804	0.6045	0.0185	0.0222	0.4044	0.0218	0.0239	0.3625	0.0077	0.0459	0.8676	0.0451	0.0456	0.3217	0.0029	0.0156	0.8515	0.0323	0.0193	0.0933	0.0315	0.0257	0.2213	0.0083	0.0052	0.1116
	Lifetime smoking	rs12623702	2	G	0.014	0.002	7.70E-12	0.0072	0.0089	0.4151	-0.0309	0.018	0.0856	-0.0093	0.0115	0.4193	-0.0072	0.0309	0.8167	0.0677	0.0442	0.1252	0.0424	0.0784	0.5886	-0.0004	0.0216	0.985	0.008	0.0233	0.7308	-0.0049	0.0448	0.9128	0.0134	0.0443	0.7628	-0.032	0.0152	0.0352	-0.0165	0.0188	0.3798	-0.0026	0.0251	0.9163	0.0011	0.0051	0.8269
	Lifetime smoking	rs13009008	2	A	0.012	0.002	4.60E-09	-,0120	0.0092	0.1897	0.0071	0.0186	0.7037	0.0024	0.0119	0.8415	-0.0405	0.0319	0.2047	-0.0157	0.0457	0.7309	-0.0189	0.081	0.8158	-0.0129	0.0224	0.5651	0.0317	0.0241	0.1883	-0.0854	0.0463	0.0647	0.0168	0.0458	0.7136	-0.0191	0.0157	0.2238	-0.0253	0.0194	0.192	-0.0197	0.0259	0.4461	-0.003	0.0052	0.5667
	Lifetime smoking	rs13016665	2	A	0.012	0.002	1.80E-09	-0.0008	0.0088	0.9305	0.0234	0.0178	0.1889	-,00004	0.0114	0.9971	0.0148	0.0306	0.6284	0.0206	0.0437	0.6365	-0.1013	0.0776	0.1917	-0.0104	0.0214	0.6287	-0.0108	0.0231	0.6404	-0.0247	0.0444	0.5787	0.0128	0.0439	0.7699	-0.0149	0.0151	0.3237	-0.0059	0.0186	0.7505	-0.0356	0.0248	0.1518	-0.0062	0.005	0.2175
	Lifetime smoking	rs2678670	2	A	0.013	0.002	3.10E-10	0.0058	0.0086	0.5052	0.0125	0.0175	0.4743	0.0197	0.0112	0.0776	-0.0182	0.0301	0.5444	-0.0139	0.043	0.7464	0.031	0.0764	0.6846	0.0144	0.0211	0.4941	-0.0151	0.0227	0.505	-0.03	0.0436	0.4905	0.0258	0.0431	0.5505	0.0272	0.0148	0.0661	0.0464	0.0182	0.011	0.0462	0.0244	0.0584	0.0107	0.0049	0.0305
	Lifetime smoking	rs2867112	2	T	0.021	0.003	4.80E-15	0.011	0.0118	0.3478	0.035	0.0238	0.141	0.0192	0.0152	0.2073	0.0642	0.0409	0.1164	-0.0544	0.0584	0.352	0.1911	0.104	0.0662	0.0343	0.0286	0.2309	0.074	0.0308	0.0162	0.0803	0.0594	0.1764	0.0294	0.0586	0.6155	0.0418	0.0201	0.0375	-0.0095	0.0248	0.7029	0.0458	0.0332	0.1685	0.0353	0.0067	0
	Lifetime smoking	rs2890772	2	T	0.02	0.002	2.10E-22	0.0004	0.0088	0.9635	0.0028	0.0177	0.8766	0.0075	0.0113	0.507	0.0312	0.0305	0.3063	0.1085	0.0436	0.0128	0.0673	0.0773	0.3838	0.0666	0.0213	0.0018	0.0194	0.023	0.3979	-0.0301	0.0442	0.4959	0.0144	0.0437	0.7418	0.0057	0.015	0.7016	0.004	0.0185	0.8268	-0.0364	0.0248	0.1414	-0.0062	0.005	0.2173
	Lifetime smoking	rs359243	2	C	0.013	0.002	9.50E-10	0.0078	0.0089	0.3782	0.0002	0.0179	0.9932	-0.0077	0.0115	0.5032	0.0336	0.0309	0.2757	0.004	0.044	0.9269	0.0245	0.0781	0.7538	0.0152	0.0216	0.4814	0.0038	0.0233	0.8711	-0.0279	0.0447	0.533	0.046	0.0443	0.2989	-0.0176	0.0152	0.2454	-0.0134	0.0187	0.474	0.0137	0.0251	0.5849	0.0046	0.0051	0.3645
	Lifetime smoking	rs3769949	2	A	0.012	0.002	2.50E-09	0.0085	0.0086	0.3273	0.0425	0.0175	0.015	0.0123	0.0111	0.2695	0.0109	0.03	0.7165	-0.0339	0.0429	0.4294	0.0048	0.0761	0.9492	0.0174	0.021	0.407	0.0123	0.0226	0.5873	0.0263	0.0435	0.5453	0.0222	0.0431	0.6058	0.0238	0.0148	0.1073	-0.0145	0.0182	0.4277	0.0097	0.0244	0.6902	0.0018	0.0049	0.7194
	Lifetime smoking	rs3811038	2	C	0.014	0.002	8.90E-10	0.0172	0.0097	0.0763	-0.0011	0.0196	0.9568	0.0137	0.0125	0.2727	0.0298	0.0337	0.3762	0.0742	0.0481	0.1235	0.0984	0.0853	0.2488	0.0019	0.0236	0.9344	0.0014	0.0254	0.956	-0.0031	0.0489	0.9492	-0.0465	0.0485	0.3377	-0.0228	0.0166	0.1685	0.0344	0.0205	0.093	0.0343	0.0274	0.211	0.0214	0.0055	0.0001
	Lifetime smoking	rs4473348	2	T	0.015	0.002	6.40E-11	0.0194	0.0099	0.0514	0.0247	0.0201	0.22	0.0028	0.0128	0.8274	0.0598	0.0345	0.0833	0.0546	0.0494	0.2692	0.0587	0.0877	0.5034	0.0274	0.0242	0.257	0.0187	0.0261	0.4721	0.0542	0.0501	0.2792	0.0078	0.0496	0.8751	0.0092	0.017	0.5875	0.0085	0.021	0.6843	0.0218	0.028	0.4375	0.0214	0.0057	0.0002
	Lifetime smoking	rs4671357	2	C	0.014	0.002	1.10E-11	-0.0042	0.0087	0.6253	-0.0032	0.0175	0.8566	-0.0014	0.0112	0.9022	-0.0476	0.0301	0.1139	-0.0552	0.043	0.1994	-0.0433	0.0764	0.5707	0.0205	0.0211	0.3304	-0.0119	0.0227	0.5993	-0.0382	0.0436	0.3814	-0.038	0.0432	0.3791	0.0012	0.0148	0.9348	-0.0174	0.0183	0.3421	0.0131	0.0245	0.5934	0.0026	0.0049	0.6034
	Lifetime smoking	rs62135536	2	C	0.035	0.006	8.00E-10	-0.0105	0.0245	0.6674	0.0501	0.0495	0.3108	0.0307	0.0316	0.3304	-0.127	0.0852	0.136	-0.147	0.121	0.2246	0.1454	0.2165	0.5018	0.0783	0.0596	0.1887	0.036	0.0641	0.574	-0.0063	0.1231	0.9593	0.0595	0.122	0.6257	-0.0185	0.042	0.6602	0.0866	0.0517	0.0943	0.0076	0.069	0.9127	0.0287	0.014	0.0408
	Lifetime smoking	rs62155874	2	G	0.024	0.003	5.20E-16	0.0379	0.013	0.0035	0.0542	0.0262	0.0386	-0.0056	0.0167	0.7366	-0.0095	0.0451	0.8324	0.1198	0.0644	0.0626	0.1127	0.1146	0.3252	0.0279	0.0316	0.3769	-0.011	0.034	0.7472	0.0763	0.0654	0.2433	0.1496	0.0648	0.0209	0.0394	0.0222	0.0757	-0.0007	0.0274	0.9782	0.0295	0.0366	0.4201	0.0211	0.0074	0.0044
	Lifetime smoking	rs62175972	2	T	0.031	0.006	1.70E-08	0.016	0.0241	0.5067	0.0125	0.0488	0.7973	0.0426	0.0312	0.1712	0.1157	0.084	0.1681	0.07	0.1199	0.5594	-0.2772	0.2129	0.193	0.0557	0.0589	0.3449	0.0542	0.0632	0.3915	0.0716	0.1216	0.5563	-0.0366	0.1207	0.762	0.0016	0.0412	0.9687	-0.0617	0.0509	0.2248	0.0554	0.0683	0.4169	0.0133	0.0138	0.3343
	Lifetime smoking	rs6741228	2	T	0.011	0.002	1.60E-08	0.0084	0.0087	0.3367	0.0209	0.0177	0.2363	0.0261	0.0113	0.0205	0.014	0.0304	0.6447	0.0151	0.0434	0.7286	-0.0212	0.077	0.7836	0.0227	0.0213	0.285	0.0054	0.0229	0.8138	0.1167	0.044	0.008	0.0655	0.0437	0.1336	0.0218	0.0149	0.145	-0.0055	0.0185	0.7672	0.051	0.0247	0.0385	0.0135	0.005	0.007
	Lifetime smoking	rs7569203	2	C	0.016	0.002	7.40E-13	0.0059	0.0093	0.5281	0.0293	0.0189	0.1217	0.0076	0.0121	0.5282	-0.0094	0.0325	0.7731	-0.0071	0.0465	0.8793	0.0718	0.0823	0.3834	0.0036	0.0228	0.8734	0.0238	0.0245	0.3325	0.05	0.0471	0.2882	0.0456	0.0466	0.3278	0.0041	0.016	0.7969	0.0506	0.0197	0.0104	0.0599	0.0264	0.0233	0.0094	0.0053	0.0795
	Lifetime smoking	rs326341	3	G	0.014	0.002	1.20E-11	0.0072	0.0087	0.4091	-0.0035	0.0175	0.8403	0.0092	0.0112	0.41	0.0064	0.0301	0.8308	0.0284	0.0431	0.5089	-0.0686	0.0764	0.3689	-0.0008	0.0211	0.9706	-0.0094	0.0227	0.6801	-0.0272	0.0437	0.5325	-0.0173	0.0433	0.6887	-0.0102	0.0148	0.4905	-0.0133	0.0183	0.4672	0.0401	0.0245	0.101	-0.0069	0.0049	0.1656
	Lifetime smoking	rs421983	3	T	0.013	0.002	3.30E-10	0.007	0.0086	0.4194	0.0097	0.0175	0.5798	0.0241	0.0111	0.0303	0.0173	0.03	0.565	0.0518	0.0429	0.2276	-0.0075	0.0761	0.9212	0.0049	0.021	0.8162	0.0126	0.0226	0.5765	-0.0088	0.0435	0.8393	0.0437	0.0431	0.3114	0.0103	0.0148	0.4836	-0.0024	0.0182	0.8962	-0.0271	0.0244	0.2657	-0.0057	0.0049	0.2466
	Lifetime smoking	rs6778080	3	T	0.016	0.002	1.30E-12	0.0296	0.0102	0.0036	0.0458	0.0205	0.0257	0.0379	0.0131	0.0038	0.0977	0.0353	0.0056	0.0359	0.0501	0.4744	0.0056	0.0877	0.9493	0.0191	0.0247	0.4408	0.0381	0.0266	0.1519	-0.0069	0.051	0.8917	0.0214	0.0505	0.6711	0.0091	0.0173	0.6001	0.0049	0.0214	0.8201	0.0124	0.0287	0.6651	0.0193	0.0058	0.0008
	Lifetime smoking	rs6779302	3	T	0.013	0.002	1.20E-09	0.0023	0.009	0.7938	0.0243	0.0181	0.1792	0.0031	0.0116	0.7897	0.0258	0.0311	0.4076	0.0067	0.0445	0.8806	-0.0654	0.0789	0.4071	-0.0222	0.0218	0.3099	-0.0028	0.0235	0.9044	-0.0151	0.0451	0.7375	0.0929	0.0447	0.0377	0.0354	0.0153	0.021	-0.0038	0.0189	0.8392	0.0335	0.0253	0.1849	0.0015	0.0051	0.7631
	Lifetime smoking	rs73220544	3	C	0.016	0.003	1.50E-08	0.0097	0.0119	0.4146	0.0227	0.0241	0.3456	0.0109	0.0154	0.4779	0.0191	0.0414	0.6443	-0.0215	0.0592	0.7166	-0.0545	0.1048	0.6029	0.004	0.029	0.8906	0.0272	0.0312	0.3826	0.0183	0.0601	0.7606	-0.0817	0.0594	0.1692	0.0326	0.0204	0.1101	0.0334	0.0251	0.1835	0.0325	0.0336	0.3343	-0.0037	0.0068	0.5861
	Lifetime smoking	rs775758	3	A	0.012	0.002	1.10E-08	0.002	0.0087	0.8147	-0.0042	0.0176	0.8137	0.001	0.0113	0.9317	-0.0077	0.0303	0.8006	0.0032	0.0434	0.9408	-0.1949	0.0769	0.0113	-0.0115	0.0213	0.5879	0.0014	0.0229	0.9503	0.0247	0.044	0.5748	-0.0129	0.0436	0.7667	-0.0069	0.0149	0.6449	-0.0081	0.0184	0.6592	-0.0158	0.0246	0.5206	0.0103	0.005	0.0383
	Lifetime smoking	rs9842947	3	T	0.013	0.002	3.10E-09	-0.0033	0.0092	0.7208	0.0187	0.0186	0.317	0.0004	0.0119	0.9738	-0.0172	0.032	0.5903	0.0685	0.0458	0.1351	-0.0033	0.0812	0.968	-0.0154	0.0224	0.4938	-0.0371	0.0242	0.1252	0.0562	0.0464	0.2257	-0.0115	0.046	0.8028	0.0133	0.0158	0.3986	0.0249	0.0195	0.201	-0.0085	0.026	0.7429	-0.0104	0.0053	0.0488
	Lifetime smoking	rs17576594	4	G	0.016	0.002	1.70E-12	0.009	0.0097	0.3538	0.0067	0.0195	0.7302	-0.0036	0.0125	0.7735	-0.0726	0.0335	0.0304	0.0384	0.048	0.4233	-0.102	0.085	0.2298	0.0353	0.0235	0.1338	0.011	0.0253	0.663	0.0487	0.0487	0.3174	0.0227	0.0482	0.6372	0.0156	0.0165	0.3461	0.021	0.0204	0.3038	0.0167	0.0273	0.5406	0.0039	0.0055	0.4738
	Lifetime smoking	rs317021	4	A	0.017	0.003	1.10E-10	-0.0015	0.0111	0.8903	-0.021	0.0225	0.3497	0.0091	0.0144	0.5288	-0.0113	0.0387	0.7708	0.0032	0.0552	0.954	-0.1111	0.098	0.2566	0.0219	0.0271	0.4187	0.0033	0.0292	0.9087	0.0001	0.0561	0.9982	-0.0079	0.0556	0.8866	0.0049	0.0191	0.7975	-0.0242	0.0235	0.3038	-0.025	0.0314	0.4259	0.004	0.0064	0.5279
	Lifetime smoking	rs61796681	4	T	0.019	0.004	4.20E-08	-0.0091	0.0152	0.5492	-0.0337	0.0306	0.2718	-0.019	0.0196	0.3317	0.0341	0.0527	0.5173	0.1366	0.0752	0.0693	0.0389	0.1342	0.7719	0.0078	0.0369	0.8328	-0.0254	0.0397	0.5224	0.0762	0.0763	0.3183	-0.0941	0.0756	0.2137	0.0043	0.026	0.8695	-0.0135	0.032	0.6745	-0.0269	0.0427	0.5293	-0.0079	0.0087	0.3613
	Lifetime smoking	rs624833	4	T	0.013	0.002	6.60E-10	0.0275	0.0094	0.0033	0.0132	0.019	0.485	-0.0166	0.0121	0.1699	0.0451	0.0326	0.1665	0.0305	0.0465	0.512	0.0611	0.0825	0.4593	0.0256	0.0228	0.262	0.0355	0.0246	0.1483	0.033	0.0473	0.485	-0.0361	0.0468	0.441	0.0138	0.016	0.3888	-0.0025	0.0198	0.8977	0.0317	0.0265	0.2313	0.0152	0.0053	0.0045
	Lifetime smoking	rs72678864	4	G	0.018	0.003	1.60E-11	0.0294	0.0114	0.01	0.0782	0.0231	0.0007	0.0281	0.0147	0.0561	0.0491	0.0397	0.2163	0.0993	0.0566	0.0795	-0.0231	0.1008	0.819	0.0495	0.0278	0.0748	-0.0296	0.0299	0.3229	-0.0695	0.0576	0.2276	-0.1294	0.057	0.0233	-0.0027	0.0195	0.8902	0.0372	0.0241	0.1223	0.0887	0.0322	0.0059	0.0132	0.0065	0.0425
	Lifetime smoking	rs10052591	5	T	0.012	0.002	2.10E-09	-0.0049	0.0087	0.5761	-0.0031	0.0177	0.8603	-0.0061	0.0113	0.5887	-0.0314	0.0304	0.3004	0.0518	0.0434	0.2326	-0.0166	0.0771	0.8297	0.0219	0.0213	0.304	-0.0203	0.0229	0.3753	-0.0425	0.044	0.3343	0.0675	0.0436	0.1217	-0.0014	0.0149	0.925	-0.0059	0.0184	0.7478	-0.0047	0.0247	0.8501	0.0126	0.005	0.0115
	Lifetime smoking	rs11948770	5	C	0.015	0.002	4.90E-10	0.0044	0.0102	0.6694	0.021	0.0207	0.3103	0.0238	0.0132	0.0723	-0.017	0.0356	0.6331	-0.0218	0.051	0.6693	0.0067	0.0901	0.9408	-0.0034	0.0249	0.8925	-0.0325	0.0269	0.2264	0.0803	0.0517	0.1205	-0.0134	0.0511	0.793	-0.0076	0.0175	0.666	-0.0283	0.0216	0.19	-0.035	0.0289	0.2261	0.005	0.0058	0.3876
	Lifetime smoking	rs13153393	5	G	0.02	0.003	2.50E-10	-0.0073	0.0135	0.5873	-0.018	0.0274	0.5117	-0.0176	0.0175	0.3135	-0.0325	0.047	0.4893	0.0615	0.0672	0.3601	0.0056	0.1193	0.9626	-0.0048	0.033	0.8843	-0.0375	0.0355	0.2908	-0.0387	0.0685	0.5716	-0.0158	0.0675	0.8147	0.0472	0.0231	0.0412	0.0007	0.0286	0.9802	0.065	0.0382	0.0887	0.0159	0.0077	0.0402
	Lifetime smoking	rs2080870	5	A	0.012	0.002	4.90E-08	-0.0008	0.0099	0.9327	0.0163	0.0199	0.4132	-0.0057	0.0127	0.6556	-0.0933	0.0342	0.0064	0.1229	0.0489	0.012	-0.1334	0.087	0.125	0.0046	0.024	0.8469	-0.0506	0.0258	0.05	0.0568	0.0496	0.2521	0.0351	0.0491	0.4754	-0.015	0.0169	0.3747	-0.0053	0.0208	0.7975	0.0077	0.0278	0.7813	-0.0174	0.0056	0.0019
	Lifetime smoking	rs245774	5	G	0.013	0.002	7.40E-09	0.0171	0.0097	0.0784	0.0206	0.0196	0.2927	0.0036	0.0125	0.7738	-0.0568	0.0337	0.092	0.0267	0.0482	0.5793	-0.0409	0.0856	0.6328	0.0003	0.0236	0.9915	0.044	0.0254	0.084	0.0657	0.0489	0.1795	0.0969	0.0484	0.0454	0.0014	0.0166	0.9345	-0.0197	0.0205	0.3353	0.0191	0.0274	0.4846	0.0049	0.0055	0.3716
	Lifetime smoking	rs329120	5	C	0.014	0.002	6.30E-12	0.0057	0.0088	0.5124	0.0173	0.0177	0.3279	0.0464	0.0113	0	0.0537	0.0304	0.0773	0.0775	0.0435	0.0748	-0.0338	0.0772	0.6616	-0.005	0.0213	0.816	-0.0171	0.023	0.4566	-0.0796	0.0441	0.0711	-0.0259	0.0437	0.5534	0.0281	0.015	0.0605	0.0286	0.0185	0.1218	-0.0378	0.0247	0.1258	0.0095	0.005	0.0571
	Lifetime smoking	rs4571506	5	C	0.011	0.002	1.50E-08	-0.0142	0.0087	0.102	-0.0021	0.0175	0.906	-0.0017	0.0112	0.8822	0.0418	0.0302	0.1655	-0.0235	0.0432	0.5865	-0.0374	0.0766	0.6255	-0.0126	0.0211	0.5514	0.0266	0.0227	0.242	0.0799	0.0437	0.0676	-0.0336	0.0433	0.438	0.015	0.0148	0.3125	0.025	0.0183	0.1727	0.0515	0.0245	0.0353	-0.0051	0.005	0.3059
	Lifetime smoking	rs4957528	5	C	0.015	0.002	4.20E-09	-0.0056	0.0107	0.6026	-0.0013	0.0217	0.9505	-0.0235	0.0139	0.0892	-0.0726	0.0373	0.0516	0.0297	0.0533	0.5778	0.1051	0.0944	0.2659	0.0171	0.0261	0.5139	-0.0069	0.0282	0.8078	-0.0052	0.0541	0.9228	0.0731	0.0536	0.1733	-0.0161	0.0183	0.3813	-0.0369	0.0226	0.1028	-0.0304	0.0304	0.3174	-0.0052	0.0061	0.4002
	Lifetime smoking	rs71627581	5	G	0.019	0.003	1.60E-09	0.0028	0.0137	0.8389	0.0591	0.0276	0.0324	0.0632	0.0176	0.0003	0.0925	0.0475	0.0512	0.0332	0.0677	0.6243	0.1401	0.1203	0.244	-0.0031	0.0332	0.9255	0.0132	0.0358	0.7118	0.0012	0.0688	0.986	0.0231	0.0682	0.7351	-0.0145	0.0233	0.5335	0.0554	0.0288	0.0545	0.0226	0.0385	0.5573	0.0215	0.0078	0.0059
	Lifetime smoking	rs986391	5	G	0.016	0.002	9.40E-15	0.0386	0.0089	0	0.0208	0.0181	0.2506	0.0217	0.0115	0.0601	0.0428	0.0311	0.1686	-0.0196	0.0444	0.6592	0.078	0.0788	0.3224	-0.0018	0.0218	0.9344	-0.0082	0.0234	0.7271	-0.0272	0.0451	0.5459	0.0132	0.0447	0.7681	0.0011	0.0153	0.9408	0.0181	0.0189	0.3386	0.0177	0.0253	0.4837	0.0107	0.0051	0.0367
	Lifetime smoking	rs12202536	6	G	0.012	0.002	2.80E-09	0.0031	0.0086	0.7152	0.0453	0.0174	0.0094	0.0061	0.0111	0.581	0.012	0.03	0.6882	-0.0285	0.0429	0.5057	-0.0001	0.0761	0.9993	-0.0389	0.021	0.0639	0.0293	0.0226	0.1956	0.0492	0.0435	0.2574	-0.0029	0.0431	0.9455	0.0117	0.0148	0.4288	0.0248	0.0182	0.1724	0.0175	0.0244	0.4728	0.0009	0.0049	0.8543
	Lifetime smoking	rs2254710	6	C	0.013	0.002	3.50E-08	0.0043	0.0101	0.6739	-0.0112	0.0205	0.5849	-0.0137	0.0131	0.295	-0.0022	0.0352	0.9503	0.0686	0.0503	0.1727	-0.0541	0.0896	0.5456	0.0159	0.0247	0.5196	0.0203	0.0266	0.4443	-0.1181	0.0511	0.0208	-0.0082	0.0506	0.8717	-0.0023	0.0174	0.8946	-0.0124	0.0214	0.5627	0.0133	0.0286	0.6411	-0.0056	0.0058	0.3367
	Lifetime smoking	rs2894808	6	A	0.022	0.004	3.50E-09	0.0236	0.0162	0.1444	0.0076	0.0327	0.8152	0.016	0.0208	0.4414	0.0408	0.0562	0.4675	0.1108	0.0801	0.1664	0.2747	0.1424	0.0537	0.0462	0.0395	0.2425	-0.0317	0.0424	0.4544	0.0958	0.0817	0.2409	0.0245	0.0811	0.7626	-0.0448	0.0276	0.1045	-0.0048	0.0341	0.8876	0.0123	0.0458	0.7888	-0.0052	0.0092	0.573
	Lifetime smoking	rs6935954	6	A	0.014	0.002	8.20E-12	0.0086	0.0087	0.325	0.0056	0.0176	0.7513	0.0113	0.0113	0.3144	0.0462	0.0303	0.1273	0.0483	0.0433	0.2655	0.0631	0.077	0.4126	0.0061	0.0212	0.7757	-0.0194	0.0229	0.3971	0.0533	0.044	0.2257	0.0066	0.0436	0.8792	0.0262	0.0149	0.079	0.0105	0.0184	0.5678	0.0246	0.0246	0.3171	0.0147	0.005	0.0033
	Lifetime smoking	rs7766610	6	C	0.018	0.003	2.20E-12	0.011	0.0112	0.3254	-0.0185	0.0226	0.4131	0.0099	0.0144	0.4918	-0.0496	0.0388	0.2016	0.0376	0.0555	0.4981	0.0405	0.0984	0.6805	0.052	0.0272	0.056	0.0065	0.0293	0.8241	0.0736	0.0563	0.1915	0.0031	0.0558	0.9562	0.0155	0.0191	0.4181	0.0142	0.0236	0.5465	0.0161	0.0316	0.6106	0.0108	0.0064	0.0907
	Lifetime smoking	rs10226228	7	G	0.016	0.002	2.00E-15	0.0242	0.009	0.0068	0.0417	0.0181	0.0211	0.0045	0.0116	0.6971	-0.0059	0.0311	0.8493	0.0504	0.0445	0.2573	0.1146	0.079	0.1468	0.0054	0.0218	0.8058	-0.001	0.0235	0.9646	-0.043	0.0451	0.3404	-0.052	0.0447	0.2442	0.0039	0.0153	0.8009	0.037	0.0189	0.0501	-0.015	0.0252	0.5515	0.014	0.0051	0.0062
	Lifetime smoking	rs10282292	7	C	0.013	0.002	5.90E-10	0.0168	0.009	0.0617	0.0389	0.0182	0.0326	0.0246	0.0116	0.0345	0.0442	0.0313	0.1579	0.0664	0.0448	0.1379	0.0655	0.0795	0.4106	0.0188	0.0219	0.3902	-0.0066	0.0236	0.7797	0.0278	0.0454	0.5402	-0.0202	0.0449	0.6531	-0.0143	0.0154	0.3526	0.0123	0.019	0.5195	-0.0197	0.0254	0.4368	0.0013	0.0051	0.7971
	Lifetime smoking	rs11768481	7	C	0.013	0.002	9.90E-10	0.0121	0.0092	0.1884	0.0216	0.0186	0.2452	0.0067	0.0119	0.5703	0.0227	0.0319	0.477	-0.0209	0.0456	0.6467	0.0913	0.0809	0.259	-0.0106	0.0223	0.6347	-0.0197	0.0241	0.4132	0.0345	0.0463	0.4562	0.0513	0.0459	0.2633	0.0217	0.0157	0.1663	0.0243	0.0194	0.2103	0.05	0.0259	0.0535	0.0072	0.0052	0.1674
	Lifetime smoking	rs1922018	7	C	0.014	0.002	3.00E-12	0.0019	0.009	0.8311	-0.0214	0.0181	0.2363	0.0088	0.0116	0.4443	-0.0272	0.0311	0.3816	-0.0465	0.0445	0.296	-0.0378	0.0789	0.6317	0.0457	0.0218	0.036	-0.0032	0.0235	0.89	0.0841	0.0451	0.0621	0.0373	0.0447	0.4034	0.0127	0.0153	0.4052	0.0254	0.0189	0.178	-0.0445	0.0253	0.0783	0.0086	0.0051	0.0928
	Lifetime smoking	rs2401924	7	G	0.015	0.002	2.70E-14	0.0016	0.0086	0.85	-0.006	0.0175	0.7322	0.0229	0.0112	0.0398	-0.0197	0.03	0.5108	0.0103	0.0429	0.8111	0.0804	0.0762	0.2913	0.0174	0.021	0.4075	-0.0205	0.0227	0.3651	0.0483	0.0435	0.2669	-0.0315	0.0431	0.465	0.0175	0.0148	0.237	-0.0029	0.0182	0.872	0.0466	0.0244	0.056	-0.0002	0.0049	0.9641
	Lifetime smoking	rs4731925	7	T	0.012	0.002	2.60E-08	0.0016	0.0093	0.8666	0.0264	0.0187	0.159	0.0164	0.012	0.1714	0.0059	0.0322	0.8536	0.0021	0.046	0.9643	0.0893	0.0816	0.2742	0.037	0.0226	0.1013	0.0398	0.0243	0.1018	0.0368	0.0467	0.4302	0.0208	0.0462	0.6535	-0.027	0.0158	0.0888	0.0093	0.0196	0.6361	-0.0002	0.0262	0.9925	0.0112	0.0053	0.035
	Lifetime smoking	rs6957896	7	T	0.011	0.002	4.50E-08	-0.0062	0.0086	0.473	-0.0128	0.0175	0.4629	-0.0074	0.0111	0.5055	-0.0301	0.03	0.3157	-0.0646	0.043	0.1326	-0.0675	0.0762	0.3754	0.0098	0.021	0.6422	0.011	0.0226	0.6275	-0.0302	0.0435	0.4877	0.0085	0.0431	0.8435	-0.019	0.0148	0.1993	0.0086	0.0182	0.6365	-0.0206	0.0244	0.3974	-0.0052	0.0049	0.2935
	Lifetime smoking	rs6962772	7	A	0.016	0.003	7.80E-09	0.0258	0.0119	0.0303	0.0534	0.0241	0.0268	-0.0079	0.0154	0.6075	0.0556	0.0414	0.1796	0.0522	0.0593	0.3783	0.0177	0.1049	0.8658	0.0516	0.029	0.0758	0.0309	0.0313	0.3226	-0.0118	0.0601	0.844	-0.0689	0.0595	0.2471	0.0026	0.0204	0.8978	-0.0079	0.0252	0.7525	-0.0013	0.0337	0.9703	0.0272	0.0068	0.0001
	Lifetime smoking	rs7807019	7	G	0.015	0.002	6.70E-14	0.0141	0.0087	0.1042	0.0339	0.0175	0.0528	0.0069	0.0112	0.5362	-0.0117	0.0301	0.6975	0.0253	0.043	0.5573	-0.1087	0.0763	0.1542	-0.0039	0.0211	0.852	0.0704	0.0227	0.0019	0.0173	0.0436	0.6912	0.0044	0.0432	0.9195	0.0299	0.0148	0.0436	0.0367	0.0183	0.0447	0.0124	0.0244	0.6111	0.0065	0.0049	0.1891
	Lifetime smoking	rs11783093	8	C	0.023	0.003	1.20E-16	0.0272	0.0118	0.0213	0.0109	0.0239	0.647	-0.0064	0.0152	0.6741	0.0298	0.041	0.4676	0.1445	0.0586	0.0137	0.014	0.1039	0.8928	-0.007	0.0287	0.8071	0.0146	0.0309	0.6373	-0.0477	0.0595	0.4222	0.0444	0.0589	0.451	0.031	0.0202	0.1249	0.0231	0.0249	0.353	0.0342	0.0333	0.3048	0.0038	0.0067	0.5724
	Lifetime smoking	rs2062882	8	A	0.012	0.002	1.10E-08	-0.0207	0.0088	0.0189	-0.0276	0.0179	0.1228	-0.0075	0.0114	0.5124	-0.0573	0.0307	0.062	0.0027	0.0439	0.9501	0.062	0.0777	0.4246	-0.0308	0.0215	0.1531	0.0117	0.0232	0.6146	-0.0363	0.0446	0.4146	0.0768	0.0441	0.0816	-0.0117	0.0151	0.4386	0.0015	0.0187	0.9351	0.0546	0.025	0.0288	-0.005	0.005	0.3229
	Lifetime smoking	rs35169606	8	T	0.013	0.002	1.20E-09	0.0032	0.009	0.7257	0.0182	0.0182	0.3174	-0.0037	0.0116	0.7473	0.0168	0.0312	0.5905	0.0721	0.0447	0.1066	-0.0301	0.0795	0.7051	0.0023	0.0218	0.917	-0.0132	0.0235	0.576	0.0415	0.0452	0.3589	0.0081	0.0448	0.8561	0.0408	0.0154	0.0079	0.013	0.0189	0.493	0.0682	0.0253	0.007	0.0237	0.0051	0
	Lifetime smoking	rs72674867	8	A	0.013	0.002	3.80E-08	-0.0032	0.0102	0.7513	0.0029	0.0206	0.8861	0.0345	0.0131	0.0085	0.044	0.0354	0.2137	0.0427	0.0505	0.3977	0.1013	0.0894	0.2574	0.0156	0.0248	0.5295	0.0157	0.0267	0.5556	-0.1027	0.0513	0.0455	-0.0329	0.0508	0.5179	0.0042	0.0174	0.8111	0.0232	0.0215	0.2798	0.0211	0.0287	0.4635	0.0041	0.0058	0.4773
	Lifetime smoking	rs113382419	9	A	0.041	0.003	3.00E-37	0.0199	0.0138	0.1478	-0.0097	0.0278	0.7271	-0.0021	0.0177	0.9038	0.0121	0.0478	0.7995	-0.0577	0.0682	0.3969	-0.1064	0.1217	0.3822	0.0238	0.0334	0.4764	0.0274	0.036	0.4472	-0.0453	0.0691	0.5118	0.1278	0.0685	0.0623	-0.0031	0.0235	0.8939	-0.023	0.0291	0.4293	0.1292	0.0388	0.0009	-0.0185	0.0079	0.0182
	Lifetime smoking	rs1221148	9	C	0.013	0.002	7.30E-11	-0.0026	0.0088	0.7639	-0.0082	0.0177	0.6419	-0.0129	0.0113	0.2545	0.0294	0.0304	0.3337	0.0382	0.0435	0.38	0.1312	0.0772	0.0893	-0.0143	0.0213	0.5035	-0.0072	0.0229	0.7553	-0.0487	0.0441	0.2698	0.0114	0.0437	0.794	0.0053	0.015	0.7248	-0.0029	0.0185	0.8763	-0.0008	0.0247	0.9752	-0.0055	0.005	0.2746
	Lifetime smoking	rs1246265	9	C	0.013	0.002	4.20E-09	0.0033	0.0094	0.7226	0.0117	0.019	0.5378	-0.0128	0.0121	0.2907	-0.0596	0.0326	0.0678	-0.0607	0.0466	0.1924	0.091	0.0827	0.2716	0.001	0.0228	0.9641	-0.0129	0.0246	0.5995	-0.0162	0.0473	0.7313	-0.0044	0.0468	0.9254	-0.0273	0.016	0.089	0.0207	0.0198	0.2948	-0.0029	0.0265	0.9121	0.0076	0.0054	0.1548
	Lifetime smoking	rs13296519	9	T	0.014	0.002	8.10E-12	0.0117	0.0088	0.1863	0.0048	0.0179	0.7893	0.0058	0.0114	0.6134	0.0302	0.0307	0.325	-0.038	0.0439	0.3856	0.0052	0.0778	0.9465	-0.0259	0.0215	0.2278	-0.0044	0.0232	0.8485	0.0047	0.0445	0.915	-0.0204	0.0441	0.6438	0.0202	0.0151	0.1809	0.0202	0.0186	0.2794	0.0298	0.0249	0.232	-0.016	0.005	0.0015
	Lifetime smoking	rs4543592	9	C	0.012	0.002	4.50E-10	0.0019	0.0086	0.8299	-0.0007	0.0175	0.9701	0.0012	0.0112	0.9133	-0.0124	0.0301	0.6795	-0.0247	0.043	0.5654	0.0531	0.0763	0.4868	-0.0011	0.021	0.9565	-0.0115	0.0227	0.613	0.0331	0.0436	0.4477	0.0969	0.0432	0.0249	0.0042	0.0148	0.7741	-0.0231	0.0183	0.205	0.0288	0.0244	0.237	0.002	0.0049	0.6821
	Lifetime smoking	rs7039819	9	G	0.013	0.002	5.10E-10	0.0018	0.0087	0.8388	0.0513	0.0177	0.0037	0.0108	0.0113	0.3385	0.0605	0.0304	0.0465	-0.0303	0.0435	0.4857	0.0023	0.0771	0.9758	-0.0083	0.0213	0.6979	0.0331	0.0229	0.1483	0.0149	0.0441	0.7352	-0.0347	0.0437	0.4275	-0.0107	0.015	0.474	0.0305	0.0185	0.0987	0.0255	0.0247	0.3008	0.0018	0.005	0.7166
	Lifetime smoking	rs10823968	10	A	0.012	0.002	2.10E-08	0.0033	0.009	0.7185	0.0155	0.0183	0.3969	0.015	0.0117	0.1975	-0.0268	0.0315	0.395	0.0377	0.0449	0.402	0.053	0.0799	0.5069	0.0161	0.022	0.4638	0.0141	0.0237	0.5516	0.0001	0.0456	0.9978	-0.0718	0.0451	0.1115	0.0008	0.0155	0.9564	0.037	0.0191	0.0527	0.014	0.0256	0.5838	0.0024	0.0052	0.6371
	Lifetime smoking	rs11255908	10	G	0.015	0.002	2.30E-10	0.0106	0.0099	0.2835	0.0164	0.02	0.4116	0.0069	0.0128	0.5899	-0.0395	0.0344	0.2514	0.0704	0.0493	0.153	-0.0806	0.0873	0.3559	-0.0024	0.0241	0.9221	0.0075	0.026	0.7739	0.0912	0.0498	0.0672	0.0647	0.0494	0.1906	0.0149	0.0169	0.3783	-0.0322	0.0209	0.1237	0.0338	0.0279	0.2259	0.0159	0.0057	0.0048
	Lifetime smoking	rs12244388	10	A	0.019	0.002	1.40E-19	-0.0232	0.0091	0.0111	-0.0042	0.0184	0.8196	0.021	0.0118	0.0751	0.0213	0.0317	0.5012	0.0025	0.0454	0.9562	0.129	0.0804	0.1086	0.0086	0.0222	0.6978	0.0097	0.0239	0.6838	0.0189	0.046	0.6819	-0.0245	0.0455	0.5903	-0.0171	0.0156	0.2721	0.0223	0.0193	0.2474	-0.0246	0.0257	0.3388	-0.0143	0.0052	0.006
	Lifetime smoking	rs17553262	10	C	0.018	0.003	5.30E-09	0.023	0.0136	0.0892	-0.0195	0.0274	0.4756	-0.0003	0.0175	0.988	0.0353	0.047	0.4527	0.0949	0.0674	0.1587	0.1433	0.1195	0.2303	0.0004	0.0329	0.9914	0.0301	0.0355	0.3962	0.0099	0.0682	0.8851	-0.0569	0.0675	0.399	0.0082	0.0232	0.7246	-0.0261	0.0286	0.3617	0.0607	0.0382	0.1119	0.0154	0.0077	0.0465
	Lifetime smoking	rs2675638	10	G	0.012	0.002	1.30E-09	-0.0133	0.0087	0.1266	0.0145	0.0176	0.4103	0.0081	0.0112	0.469	-0.0031	0.0303	0.9174	-0.0051	0.0433	0.9063	0.0576	0.0768	0.4536	0.0398	0.0212	0.0605	0.0256	0.0228	0.2617	-0.0081	0.0439	0.8537	-0.012	0.0435	0.7818	0.0039	0.0149	0.7917	0.0311	0.0184	0.0906	0.0229	0.0246	0.3507	0.0038	0.005	0.4397
	Lifetime smoking	rs3896224	10	A	0.014	0.002	1.10E-11	0.0261	0.0088	0.0032	-0.0101	0.0179	0.5716	-0.0092	0.0114	0.42	0.041	0.0308	0.1829	0.0276	0.044	0.5299	-0.0458	0.0781	0.5577	0.024	0.0215	0.2644	-0.0067	0.0232	0.7734	0.0262	0.0446	0.557	0.0242	0.0442	0.5833	0.0125	0.0151	0.4097	0.0135	0.0187	0.468	0.0362	0.025	0.1476	-0.0041	0.005	0.4154
	Lifetime smoking	rs7077678	10	C	0.012	0.002	2.60E-09	0.0165	0.0089	0.0644	-0.0151	0.0181	0.405	0.0033	0.0115	0.7761	-0.0444	0.0311	0.1531	-0.0334	0.0444	0.4519	-0.059	0.0787	0.4535	0.0138	0.0217	0.5262	-0.0461	0.0234	0.0494	-0.0088	0.045	0.844	0.0423	0.0446	0.3429	-0.0235	0.0153	0.125	-0.0391	0.0189	0.0383	0.0273	0.0252	0.2796	0.013	0.0051	0.0111
	Lifetime smoking	rs112282219	11	A	0.033	0.005	3.80E-11	0.0021	0.0218	0.9244	0.0801	0.044	0.0691	0.0005	0.0281	0.9858	0.0954	0.0758	0.2083	0.0012	0.1081	0.991	-0.0575	0.1927	0.7653	0.0475	0.053	0.3705	0.0293	0.0571	0.6078	-0.0137	0.1096	0.9007	-0.1002	0.1087	0.3563	0.0516	0.0372	0.1651	0.0472	0.0459	0.3038	0.0618	0.0615	0.315	0.0182	0.0124	0.1422
	Lifetime smoking	rs17309874	11	A	0.016	0.002	9.70E-13	0.019	0.0098	0.054	0.0259	0.0199	0.1931	0.0133	0.0127	0.2932	-0.0186	0.0342	0.5872	0.0394	0.0488	0.4196	-0.0617	0.0869	0.4779	-0.0248	0.0239	0.2995	0.0053	0.0258	0.8385	-0.0612	0.0496	0.2165	-0.0716	0.0491	0.1449	0.0187	0.0168	0.2654	0.0146	0.0208	0.4807	0.0569	0.0278	0.0405	0.0007	0.0056	0.9032
	Lifetime smoking	rs34866095	11	G	0.012	0.002	1.20E-08	-0.0039	0.0094	0.6735	0.0042	0.0189	0.823	-0.0124	0.0121	0.3067	-0.0321	0.0326	0.3239	-0.0007	0.0466	0.9877	-0.0732	0.0825	0.3744	0.0101	0.0228	0.6577	-0.0392	0.0246	0.1104	0.0767	0.0472	0.104	-0.0848	0.0468	0.0698	0.0201	0.016	0.21	0.0411	0.0198	0.0376	0.0107	0.0264	0.686	-0.0017	0.0053	0.7554
	Lifetime smoking	rs4391802	11	A	0.015	0.002	1.40E-11	0.0167	0.0095	0.0793	0.0454	0.0192	0.018	0.0382	0.0123	0.0018	0.0103	0.033	0.7539	-0.0166	0.0472	0.7259	0.0502	0.0835	0.5478	0.0202	0.0231	0.3828	-0.0128	0.0249	0.6086	0.0008	0.0479	0.987	-0.0215	0.0474	0.6501	0.0062	0.0162	0.7015	0.023	0.02	0.2519	0.0272	0.0268	0.3094	0.0104	0.0054	0.0554
	Lifetime smoking	rs75742406	11	G	0.014	0.002	1.30E-09	0.0284	0.0099	0.004	0.0059	0.0199	0.7657	-0.0081	0.0127	0.525	-0.0076	0.0342	0.8252	0.0395	0.049	0.4201	0.0377	0.087	0.6645	-0.0039	0.024	0.8695	-0.0026	0.0258	0.9208	-0.0381	0.0496	0.4428	0.0105	0.0491	0.8304	-0.0011	0.0168	0.9484	0.0121	0.0208	0.5608	0.0361	0.0278	0.1946	-0.0044	0.0056	0.4335
	Lifetime smoking	rs9919670	11	A	0.022	0.002	7.60E-27	0.0085	0.0088	0.3395	0.035	0.0179	0.0504	0.0102	0.0114	0.3725	0.0196	0.0308	0.523	0.0349	0.044	0.4272	-0.0626	0.078	0.4219	0.0126	0.0215	0.558	0.0267	0.0232	0.2491	-0.029	0.0446	0.5153	-0.0342	0.0441	0.439	0.0113	0.0151	0.4567	0.0082	0.0187	0.6607	0.0182	0.025	0.4651	-0.003	0.0051	0.5533
	Lifetime smoking	rs10879871	12	G	0.014	0.002	5.00E-11	0.024	0.0091	0.0082	0.0327	0.0184	0.075	0.0025	0.0117	0.8303	0.0056	0.0316	0.8587	0.0041	0.0452	0.9272	0.0287	0.0801	0.72	-0.0313	0.0222	0.1577	0.037	0.0239	0.1205	0.0542	0.0458	0.2368	-0.0743	0.0454	0.1017	0.0224	0.0155	0.1494	-0.0104	0.0192	0.5869	0.058	0.0257	0.0239	0.0108	0.0052	0.0379
	Lifetime smoking	rs12831617	12	T	0.013	0.002	1.90E-08	0.0058	0.0102	0.5689	0.0404	0.0206	0.0497	0.0285	0.0132	0.0304	-0.0141	0.0354	0.6898	0.0137	0.0506	0.7864	0.1817	0.09	0.0434	0.0216	0.0248	0.3833	0.0127	0.0267	0.6349	-0.1056	0.0513	0.0396	-0.107	0.0508	0.0352	0.008	0.0174	0.6441	0.0167	0.0215	0.4378	0.0217	0.0287	0.4501	0.016	0.0058	0.0059
	Lifetime smoking	rs7297175	12	C	0.012	0.002	6.60E-09	-0.0141	0.0087	0.1056	0.0314	0.0176	0.0748	-0.0008	0.0112	0.9436	-0.0016	0.0303	0.958	0.0953	0.0433	0.0276	0.0477	0.0768	0.5347	-0.0196	0.0212	0.3557	0.0126	0.0228	0.5817	-0.0286	0.0439	0.5156	-0.0535	0.0435	0.2187	0.0296	0.0149	0.0468	0.0168	0.0184	0.3623	0.035	0.0246	0.1548	0.0182	0.005	0.0003
	Lifetime smoking	rs74086911	12	G	0.021	0.004	2.10E-08	0.0239	0.0164	0.1444	0.0775	0.0332	0.0195	0.0314	0.0212	0.1382	0.0296	0.057	0.6034	-0.0803	0.0817	0.3254	0.0449	0.1454	0.7577	0.0016	0.0399	0.9681	0.0272	0.043	0.5273	0.0825	0.0826	0.3175	-0.0909	0.0818	0.2664	-0.0016	0.0281	0.956	0.0333	0.0347	0.337	0.135	0.0462	0.0035	0.0409	0.0094	0
	Lifetime smoking	rs6562474	13	C	0.012	0.002	1.00E-08	-0.0073	0.0091	0.4205	-0.0186	0.0184	0.312	-0.0218	0.0117	0.0634	-0.0365	0.0316	0.2476	-0.0136	0.0453	0.763	0.0115	0.0801	0.8854	-0.0098	0.0221	0.6578	0.0093	0.0239	0.6975	-0.0043	0.0458	0.9245	0.0616	0.0454	0.1748	-0.0219	0.0156	0.1585	-0.0255	0.0192	0.185	0.0036	0.0257	0.8883	-0.0095	0.0052	0.0678
	Lifetime smoking	rs7333559	13	G	0.015	0.002	3.20E-10	0.0055	0.0106	0.6068	0.017	0.0215	0.4292	-0.0011	0.0137	0.9352	0.0591	0.037	0.1103	0.0223	0.053	0.6733	0.0805	0.0939	0.3915	-0.0192	0.0259	0.4576	-0.0227	0.0279	0.4149	0.0014	0.0536	0.9794	0.0514	0.0531	0.3336	0.0124	0.0182	0.497	0.0041	0.0225	0.8558	-0.0179	0.03	0.5509	0.014	0.0061	0.0208
	Lifetime smoking	rs3742365	14	C	0.016	0.002	2.50E-14	0.0076	0.0088	0.3864	0.0245	0.0178	0.1682	-0.0145	0.0114	0.2009	0.0004	0.0306	0.9907	-0.0365	0.0437	0.4032	0.0377	0.0775	0.6268	0.0355	0.0214	0.0975	-0.0026	0.0231	0.9116	-0.0444	0.0444	0.3175	-0.0289	0.044	0.5114	0.0061	0.0151	0.6855	0.0129	0.0186	0.4881	0.0196	0.0248	0.4288	0.0112	0.005	0.0259
	Lifetime smoking	rs7155595	14	C	0.013	0.002	2.50E-09	0.0138	0.0092	0.1358	0.0202	0.0187	0.2807	-0.0003	0.0119	0.9772	0.0286	0.0321	0.3733	-0.0567	0.0459	0.2164	-0.1023	0.0816	0.2101	-0.0058	0.0225	0.7969	0.0435	0.0242	0.0721	0.0639	0.0466	0.1704	-0.0516	0.0462	0.264	0.0141	0.0158	0.3707	0.0015	0.0195	0.9372	0.0135	0.0261	0.6035	0.0097	0.0053	0.0658
	Lifetime smoking	rs860326	14	C	0.012	0.002	2.70E-09	0.0056	0.0087	0.5176	0.0203	0.0176	0.2491	-0.0109	0.0113	0.3311	-0.0114	0.0303	0.7074	-0.049	0.0434	0.2589	-0.1244	0.0769	0.1054	-0.0055	0.0212	0.7963	-0.0068	0.0229	0.7663	-0.0223	0.044	0.6123	0.0225	0.0435	0.6048	-0.0251	0.0149	0.092	-0.0506	0.0184	0.006	0.0333	0.0246	0.1767	0.0062	0.005	0.2128
	Lifetime smoking	rs28485305	15	C	0.012	0.002	2.60E-08	0.0013	0.009	0.8846	-0.0031	0.0181	0.864	-0.0009	0.0116	0.9395	-0.0096	0.0311	0.7571	0.083	0.0445	0.062	0.0729	0.0788	0.355	0.0236	0.0218	0.2789	0.0136	0.0235	0.5626	-0.0204	0.0451	0.6505	-0.0444	0.0447	0.3205	-0.0051	0.0153	0.7398	0.0287	0.0189	0.1291	0.0017	0.0253	0.9449	0.0015	0.0051	0.7631
	Lifetime smoking	rs35175834	15	A	0.024	0.002	4.60E-22	-0.0034	0.0106	0.7459	-0.0027	0.0214	0.9012	0.0022	0.0136	0.872	0.0227	0.0367	0.537	0.0679	0.0526	0.1962	-0.0424	0.0932	0.6493	-0.0194	0.0257	0.4521	-0.0072	0.0277	0.7954	-0.029	0.0533	0.5866	-0.0146	0.0528	0.7826	-0.0013	0.0181	0.9415	0.0138	0.0223	0.5363	0.0324	0.0299	0.2787	0.0112	0.006	0.0632
	Lifetime smoking	rs6598539	15	C	0.012	0.002	4.50E-09	0.0274	0.0086	0.0015	0.0173	0.0175	0.3212	0.0073	0.0112	0.5125	-0.0256	0.03	0.3949	0.0061	0.0429	0.8866	-0.0027	0.0762	0.9713	0.0158	0.021	0.4534	0.0029	0.0227	0.8992	-0.008	0.0435	0.8546	-0.0112	0.0432	0.7951	-0.0045	0.0148	0.7617	-0.0006	0.0182	0.9756	-0.0038	0.0244	0.8763	0.0112	0.0049	0.0232
	Lifetime smoking	rs8042134	15	G	0.014	0.002	1.30E-12	0.0181	0.0087	0.0382	0.0138	0.0176	0.4319	0.0112	0.0113	0.3188	0.0492	0.0303	0.1037	0.051	0.0433	0.2388	-0.0326	0.0766	0.6704	-0.0145	0.0212	0.4957	-0.0035	0.0229	0.8783	-0.0373	0.0439	0.3956	0.025	0.0435	0.5659	-0.0114	0.0149	0.446	0.0085	0.0184	0.6439	0.0551	0.0246	0.025	-0.0039	0.005	0.4307
	Lifetime smoking	rs8042849	15	C	0.028	0.002	1.80E-39	-0.0126	0.0091	0.1669	0.0355	0.0184	0.0536	-0.0036	0.0117	0.7573	0.0228	0.0316	0.4709	0.1379	0.0452	0.0023	0.101	0.0802	0.2074	0.0373	0.0221	0.0923	0.0212	0.0239	0.375	-0.0021	0.0459	0.9628	0.1107	0.0454	0.0148	-0.0239	0.0156	0.1251	0.0052	0.0192	0.7847	0.1041	0.0257	0.0001	0.0073	0.0052	0.1611
	Lifetime smoking	rs1050847	16	C	0.011	0.002	1.40E-08	0.0064	0.0088	0.4679	0.0027	0.0177	0.877	0.0067	0.0113	0.5511	-0.048	0.0305	0.1151	-0.0419	0.0436	0.3358	0.0246	0.0772	0.7501	0.0121	0.0213	0.5707	0.0304	0.023	0.1862	0.0145	0.0442	0.7434	0.0353	0.0437	0.4194	0.0144	0.015	0.3372	0.0267	0.0185	0.1482	-0.0154	0.0247	0.5345	-0.0075	0.005	0.1334
	Lifetime smoking	rs11861214	16	G	0.014	0.002	2.00E-08	0.0017	0.0105	0.8738	-0.0197	0.0212	0.3538	-0.0115	0.0135	0.3956	0.0192	0.0364	0.5983	0.0131	0.0521	0.802	-0.0337	0.0924	0.715	0.0108	0.0255	0.6716	-0.0269	0.0275	0.3273	-0.0198	0.0528	0.7085	0.039	0.0523	0.4557	0.0175	0.0179	0.3299	0.0092	0.0221	0.6775	-0.0001	0.0296	0.9977	-0.0067	0.006	0.2658
	Lifetime smoking	rs12708665	16	G	0.013	0.002	3.50E-09	-0.0177	0.0096	0.0647	0.0063	0.0194	0.743	-0.0091	0.0124	0.4626	0.0167	0.0333	0.6154	0.109	0.0476	0.0221	-0.1413	0.0843	0.0938	-0.0036	0.0233	0.8774	0.0194	0.0251	0.4397	-0.0694	0.0483	0.1503	-0.0163	0.0478	0.7325	-0.0069	0.0164	0.6741	-0.0316	0.0202	0.1171	0.0335	0.027	0.2154	0.02	0.0055	0.0003
	Lifetime smoking	rs369230	16	T	0.013	0.002	1.80E-09	-0.0072	0.0094	0.4458	-0.0058	0.019	0.7605	-0.0181	0.0121	0.135	0.0692	0.0327	0.0342	-0.0142	0.0466	0.7603	0.0047	0.0829	0.9548	-0.0356	0.0229	0.1199	-0.0382	0.0247	0.1217	0.0048	0.0474	0.9197	0.0343	0.0468	0.4636	0.0056	0.0161	0.7291	0.0152	0.0199	0.4455	0.0151	0.0265	0.5692	-0.0059	0.0054	0.2683
	Lifetime smoking	rs57611503	16	G	0.011	0.002	4.00E-08	-0.0001	0.0088	0.9874	0.0192	0.0178	0.279	0.0149	0.0113	0.1888	0.0071	0.0305	0.8163	-0.0547	0.0436	0.2105	-0.0517	0.0777	0.5061	-0.0143	0.0214	0.5046	0.0096	0.023	0.6776	0.0194	0.0442	0.6609	0.0035	0.0438	0.9359	-0.0158	0.015	0.2922	0.0056	0.0186	0.7623	0.0093	0.0248	0.7062	0.0186	0.005	0.0002
	Lifetime smoking	rs60952428	16	T	0.019	0.003	3.00E-08	-0.0103	0.0151	0.494	-0.0051	0.0305	0.8663	-0.009	0.0195	0.6453	-0.0797	0.0524	0.1284	0.0116	0.0751	0.8768	0.1941	0.1326	0.1433	-0.0391	0.0367	0.2867	-0.0072	0.0396	0.8559	0.0439	0.0761	0.5639	-0.0099	0.0753	0.8957	-0.0564	0.0258	0.0288	0.0013	0.0319	0.9673	0.041	0.0426	0.3355	-0.0139	0.0086	0.1054
	Lifetime smoking	rs889398	16	C	0.013	0.002	6.30E-11	0.0198	0.0088	0.0246	0.0405	0.0178	0.0231	0.0093	0.0114	0.4107	0.0617	0.0306	0.0437	0.1249	0.0438	0.0043	-0.1271	0.0777	0.1019	0.0131	0.0214	0.5398	0.0342	0.0231	0.1379	0.1157	0.0443	0.009	0.0076	0.044	0.8626	-0.0032	0.0151	0.8333	0.0078	0.0186	0.6735	0.0221	0.0249	0.3745	0.0186	0.005	0.0002
	Lifetime smoking	rs67596067	17	A	0.013	0.002	1.20E-09	0.006	0.0091	0.5068	-0.0112	0.0183	0.542	0.0129	0.0117	0.2716	-0.0232	0.0315	0.462	-0.0256	0.045	0.5692	-0.0499	0.0798	0.532	0.0061	0.0221	0.7833	0.0242	0.0238	0.3085	0.018	0.0456	0.6927	0.0087	0.0453	0.847	0.0141	0.0155	0.3638	0.0389	0.0192	0.0421	0.012	0.0256	0.6397	0.0157	0.0052	0.0025
	Lifetime smoking	rs732083	17	G	0.012	0.002	1.50E-08	0.0148	0.0092	0.1061	0.0507	0.0186	0.0063	0.0456	0.0118	0.0001	-0.0265	0.0319	0.4055	0.0571	0.0456	0.2102	-0.0633	0.0808	0.4334	0.0101	0.0223	0.6504	-0.0101	0.0241	0.674	0.0344	0.0463	0.4573	-0.0323	0.0459	0.4811	-0.004	0.0157	0.7987	-0.0131	0.0194	0.4986	0.0282	0.0259	0.2762	0.0055	0.0052	0.292
	Lifetime smoking	rs8614	17	A	0.017	0.003	1.80E-10	0.0163	0.0112	0.1443	0.0311	0.0226	0.1695	0.0253	0.0144	0.08	-0.0199	0.0389	0.6081	0.0531	0.0556	0.3398	0.1831	0.0987	0.0634	0.056	0.0272	0.0396	0.0823	0.0293	0.005	0.0005	0.0563	0.9923	0.0187	0.0558	0.7374	0.0221	0.0191	0.2484	0.0316	0.0236	0.1817	-0.0153	0.0316	0.6282	-0.0001	0.0064	0.9828
	Lifetime smoking	rs9904288	17	T	0.012	0.002	3.10E-08	0.0206	0.0095	0.0298	0.0513	0.0192	0.0075	0.0008	0.0123	0.9469	0.0248	0.033	0.452	0.0638	0.0472	0.1758	0.0783	0.0839	0.3503	0.0777	0.0231	0.0008	0.0052	0.0249	0.835	0.0106	0.0478	0.8251	-0.0718	0.0473	0.1288	0.0179	0.0162	0.2703	-0.006	0.02	0.7634	0.0197	0.0267	0.4601	0.0295	0.0054	0
	Lifetime smoking	rs12967855	18	A	0.012	0.002	3.10E-08	0.0059	0.0092	0.5246	0.0345	0.0186	0.0636	0.0079	0.0119	0.5059	-0.038	0.032	0.2349	0.0735	0.0458	0.1082	-0.0954	0.0812	0.24	0.0229	0.0224	0.3067	0.0487	0.0242	0.0439	0.0263	0.0464	0.5702	0.0366	0.046	0.4263	-0.0072	0.0158	0.6482	6e-06	0.0194	0.9997	0.0506	0.026	0.0514	0.0069	0.0053	0.19
	Lifetime smoking	rs62098013	18	A	0.012	0.002	4.10E-09	0.0216	0.0091	0.017	0.0155	0.0183	0.3971	0.0067	0.0117	0.5694	0.0176	0.0315	0.5757	0.0257	0.045	0.5686	-0.1794	0.0797	0.0244	0.0144	0.0221	0.5139	0.0224	0.0238	0.3462	-0.0479	0.0457	0.2944	-0.017	0.0452	0.7073	0.0078	0.0155	0.6134	0.0108	0.0191	0.5708	0.042	0.0256	0.1013	-0.0053	0.0052	0.3092
	Lifetime smoking	rs71367545	18	A	0.015	0.002	1.40E-09	0.0149	0.0106	0.1593	-0.0007	0.0214	0.9737	0.0128	0.0137	0.3493	0.0157	0.0368	0.6692	-0.0342	0.0526	0.516	0.0796	0.0937	0.3953	0.0222	0.0257	0.3881	0.0138	0.0277	0.619	-0.0142	0.0532	0.7889	0.0251	0.0528	0.6338	0.0052	0.0181	0.7733	0.0171	0.0224	0.4456	0.0493	0.0298	0.0979	0.0067	0.0061	0.2668
	Lifetime smoking	rs35343344	19	C	0.013	0.002	8.80E-09	0.0351	0.0099	0.0004	0.0306	0.0201	0.1271	0.0153	0.0128	0.232	0.0586	0.0345	0.0896	-0.0169	0.0492	0.7318	0.1122	0.0872	0.1983	0.02	0.0242	0.4083	-0.0219	0.026	0.3987	0.0868	0.0499	0.0821	0.0269	0.0494	0.5858	0.0176	0.017	0.2985	0.0732	0.0209	0.0005	0.0511	0.028	0.0677	0.0224	0.0057	0.0001
	Lifetime smoking	rs76608582	19	C	0.031	0.005	3.20E-10	0.0363	0.0213	0.0892	0.1365	0.043	0.0015	0.0202	0.0275	0.462	0.0472	0.0736	0.5218	0.1017	0.1054	0.3346	-0.0942	0.188	0.6165	-0.005	0.0519	0.9229	0.0482	0.0559	0.3886	0.1164	0.1073	0.2778	0.1511	0.1058	0.1531	0.0254	0.0364	0.4857	0.049	0.0446	0.2721	0.0577	0.0602	0.3377	0.0257	0.0122	0.0347
	Lifetime smoking	rs12481282	20	C	0.013	0.002	7.80E-09	-0.001	0.0096	0.9201	-0.0056	0.0195	0.7745	0.0063	0.0124	0.6121	-0.0142	0.0335	0.6706	-0.0197	0.0478	0.6811	-0.182	0.085	0.0323	0.0205	0.0234	0.3821	0.0071	0.0252	0.7783	0.0354	0.0485	0.466	-0.0137	0.048	0.7757	-0.0014	0.0165	0.931	-0.0099	0.0203	0.6255	0.0245	0.0272	0.3663	0.0042	0.0055	0.4502
	Lifetime smoking	rs348809	20	G	0.012	0.002	1.30E-08	0.0215	0.0091	0.0178	0.015	0.0183	0.4122	0.0033	0.0117	0.7751	0.0268	0.0315	0.3948	0.0476	0.045	0.2903	0.1129	0.0798	0.1573	-0.0217	0.022	0.326	-0.0295	0.0237	0.2141	-0.0801	0.0456	0.0793	-0.067	0.0452	0.1381	-0.0171	0.0155	0.2703	-0.0474	0.0191	0.0132	0.0281	0.0256	0.2715	0.0137	0.0052	0.008
	Lifetime smoking	rs4814873	20	C	0.014	0.002	2.90E-09	0.0139	0.0102	0.1722	0.0085	0.0206	0.6822	0.0371	0.0132	0.0048	0.0502	0.0355	0.1573	0.0751	0.0507	0.1383	0.0825	0.0897	0.3574	-0.0079	0.0249	0.7508	0.0261	0.0268	0.3297	-0.0268	0.0515	0.6023	0.0695	0.051	0.1731	-0.0004	0.0174	0.9834	0.0262	0.0215	0.2227	0.0068	0.0289	0.8125	0.0064	0.0058	0.2684
	Lifetime smoking	rs6011779	20	C	0.028	0.003	2.30E-27	0.0214	0.011	0.0515	0.0307	0.0223	0.1674	0.0176	0.0142	0.2162	0.0622	0.0383	0.104	0.0757	0.0547	0.1667	0.0644	0.0966	0.5051	-0.0144	0.0268	0.5904	-0.0165	0.0289	0.5675	0.0132	0.0555	0.812	0.0203	0.055	0.7125	0.0058	0.0188	0.7566	-0.0179	0.0232	0.4412	0.0814	0.0311	0.0089	0.0073	0.0063	0.246
	Lifetime smoking	rs6119897	20	A	0.018	0.002	3.60E-15	0.0078	0.0101	0.4388	0.0043	0.0205	0.8316	-0.006	0.0131	0.6458	0.0686	0.0351	0.0509	0.0835	0.0503	0.0967	0.0482	0.0892	0.589	-0.0272	0.0246	0.269	0.0034	0.0265	0.8978	-0.0433	0.0509	0.3954	0.0522	0.0504	0.3002	0.027	0.0173	0.1187	-0.0085	0.0214	0.6909	0.0431	0.0285	0.1306	0.0197	0.0058	0.0006
	Lifetime smoking	rs147412694	21	A	0.017	0.003	2.90E-09	0.0226	0.0121	0.0629	-0.0015	0.0245	0.952	0.0307	0.0157	0.0501	0.0165	0.0421	0.695	0.0075	0.0602	0.9006	0.1555	0.1069	0.1457	0.0275	0.0295	0.3517	-0.0396	0.0318	0.2127	-0.0296	0.061	0.628	0.0438	0.0605	0.469	0.0086	0.0207	0.6775	0.0284	0.0256	0.266	0.0271	0.0342	0.4293	-0.012	0.0069	0.0817
	Lifetime smoking	rs2838834	21	T	0.013	0.002	6.30E-10	0.0202	0.0094	0.0324	-0.0094	0.019	0.6211	-0.0003	0.0122	0.9806	-0.0376	0.0327	0.2506	0.058	0.0468	0.2149	0.0148	0.0831	0.8589	-0.0303	0.0229	0.1869	0.0069	0.0247	0.7804	-0.0298	0.0475	0.5307	-0.0033	0.047	0.9445	-0.0326	0.0161	0.0427	0.0509	0.0199	0.0105	0.0207	0.0266	0.4359	0.0023	0.0054	0.6694
	Lifetime smoking	rs136233	22	G	0.014	0.003	1.80E-08	0.0228	0.011	0.0381	0.0373	0.0222	0.0935	-0.0096	0.0142	0.4971	0.0765	0.0383	0.0454	0.0503	0.0547	0.3572	0.0577	0.0969	0.5513	0.0504	0.0268	0.06	0.0038	0.0288	0.8943	-0.0439	0.0554	0.4284	0.0107	0.0549	0.8452	-0.0104	0.0188	0.5818	0.0263	0.0232	0.2571	0.0256	0.0311	0.4097	0.0167	0.0063	0.0077
	Lifetime smoking	rs202645	22	G	0.015	0.002	3.90E-09	0.0056	0.0107	0.5989	-0.0108	0.0217	0.6181	0.0011	0.0139	0.938	-0.012	0.0373	0.748	0.0512	0.0533	0.3374	-0.0444	0.0948	0.6397	-0.0237	0.0261	0.3646	-0.0197	0.0281	0.4847	0.0376	0.054	0.4866	0.0387	0.0536	0.4705	0.0041	0.0184	0.8231	-0.0255	0.0227	0.2606	0.0238	0.0303	0.4322	-0.0046	0.0061	0.4571
		*Effect allele = allele associated with smoking.

## Sheet: Table S3
	Table S3. Association of genetic predisposition to smoking initiation with 14 cardiovascular diseases in univariable and multivariable inverse-variance weighted analyses and in sensitivity analyses using the weighted median and MR-Egger methods
			Univariable IVW			MVMR adjusted for alcohola			MVMR adjusted for BMIb			MVMR adjusted for educationc			MVMR adjusted for CADd			Weighted median			MR-Egger causal estimate			MR-Egger intercepte
	Data source and outcome	Cases	OR (95% CI)	P value		OR (95% CI)	P value		OR (95% CI)	P value		OR (95% CI)	P value		OR (95% CI)	P value		OR (95% CI)	P value		OR (95% CI)	P value		Intercept	P value
	UK Biobank
	Coronary artery disease	29 278	1.36 (1.27-1.45)	6.9E-19		1.39 (1.27-1.52)	1.3E-13		1.27 (1.18-1.36)	5.5E-11		1.27 (1.17-1.39)	1.8E-8		–	–		1.33 (1.22-1.45)	2.7E-12		1.30 (0.98-1.73)	0.06		0.001 (-0.005 to 0.006)	0.78
	Heart failure	6712	1.53 (1.37-1.71)	1.1E-13		1.62 (1.40-1.87)	8.2E-11		1.36 (1.20-1.53)	5.3E-7		1.37 (1.19-1.57)	1.5E-5		1.28 (1.14-1.44)	3.0E-4		1.51 (1.29-1.76)	1.9E-7		1.20 (0.75-1.92)	0.46		0.005 (-0.004 to 0.014)	0.30
	Atrial fibrillation	16 945	1.18 (1.09-1.28)	7.1E-5		1.19 (1.07-1.32)	1.4E-3		1.09 (1.00-1.19)	0.05		1.18 (1.07-1.30)	1.6E-3		1.05 (0.97-1.14)	0.25		1.17 (1.05-1.29)	0.004		1.34 (0.96-1.88)	0.09		-0.003 (-0.009 to 0.004)	0.44
	Aortic valve stenosis	2244	1.22 (1.01-1.46)	0.04		1.25 (0.98-1.59)	0.07		1.03 (0.84-1.25)	0.81		1.10 (0.87-1.39)	0.42		1.11 (0.88-1.32)	0.49		1.40 (1.07-1.43)	0.01		1.59 (0.73-3.45)	0.24		-0.005 (-0.020 to 0.010)	0.49
	Abdominal aortic aneurysm	1094	1.74 (1.33-2.26)	4.1E-5		1.80 (1.28-2.53)	7.9E-4		1.79 (1.34-2.40)	8.9E-5		1.58 (1.13-2.21)	7.7E-3		1.59 (1.19-2.13)	1.7E-3		1.79 (1.21-2.64)	0.003		0.96 (0.32-2.89)	0.94		0.012 (-0.009 to 0.033)	0.28
	Thoracic aortic aneurysm	347	1.07 (0.67-1.68)	0.80		0.96 (0.53-1.75)	0.90		0.90 (0.54-1.97)	0.68		1.03 (0.58-1.85)	0.92		1.03 (0.62-1.72)	0.90		1.22 (0.63-2.34)	0.56		1.32 (0.19-8.99)	0.78		-0.004 (-0.041 to 0.033)	0.82
	Ischemic stroke	4602	1.30 (1.15-1.48)	4.4E-5		1.30 (1.10-1.53)	1.8E-3		1.24 (1.07-1.42)	2.8E-3		1.23 (1.05-1.44)	0.01		1.23 (1.07-1.41)	4.2E-3		1.36 (1.13-1.64)	0.001		1.07 (0.63-1.82)	0.80		0.004 (-0.006 to 0.014)	0.45
	Transient ischemic attack	3962	1.30 (1.13-1.51)	2.8E-4		1.36 (1.13-1.65)	1.1E-3		1.23 (1.05-1.44)	0.01		1.24 (1.04-1.49)	0.02		1.28 (1.10-1.51)	2.0E-3		1.29 (1.05-1.59)	0.01		0.85 (0.47-1.57)	0.61		0.008 (-0.003 to 0.020)	0.15
	Intracerebral hemorrhage	1064	1.19 (0.91-1.55)	0.20		1.14 (0.81-1.61)	0.46		1.16 (0.86-1.55)	0.33		1.09 (0.77-1.52)	0.63		1.15 (0.86-1.55)	0.34		1.19 (0.80-1.78)	0.39		0.55 (0.18-1.67)	0.29		0.015 (-0.006 to 0.037)	0.16
	Subarachnoid hemorrhage	1084	1.42 (1.09-1.45)	0.01		1.45 (1.03-2.04)	0.03		1.60 (1.09-1.95)	0.01		1.34 (0.96-1.87)	0.09		1.31 (0.98-1.75)	0.07		1.26 (0.85-1.89)	0.25		0.77 (0.25-2.32)	0.64		0.012 (-0.009 to 0.033)	0.26
	Deep vein thrombosis	9454	1.29 (1.17-1.42)	1.9E-7		1.34 (1.18-1.51)	4.1E-5		1.19 (1.07-1.32)	1.0E-3		1.22 (1.08-1.37)	1.6E-3		1.22 (1.09-1.35)	3.0E-4		1.33 (1.16-1.52)	3.1E-4		1.69 (1.13-2.53)	0.01		-0.005 (-0.013 to 0.002)	0.18
	Pulmonary embolism	6148	1.32 (1.17-1.49)	6.6E-6		1.39 (1.19-1.62)	4.4E-5		1.22 (1.07-1.40)	2.7E-3		1.25 (1.07-1.45)	4.8E-3		1.22 (1.07-1.39)	3.3E-3		1.29 (1.09-1.53)	0.003		1.52 (0.91-2.52)	0.11		-0.003 (-0.012 to 0.007)	0.58
	Peripheral arterial disease	3415	1.81 (1.55-2.11)	5.9E-14		1.85 (1.52-2.25)	1.7E-9		1.69 (1.43-2.01)	1.5E-9		1.45 (1.20-1.76)	1.3E-4		1.55 (1.32-1.84)	2.3E-7		1.81 (1.44-2.29)	5.2E-7		1.80 (0.94-3.45)	0.07		0.000 (-0.012 to 0.012)	0.99
	Arterial hypertension	125 846	1.21 (1.14-1.28)	1.3E-11		1.25 (1.17-1.34)	5.3E-10		1.09 (1.03-1.15)	2.1E-3		1.15 (1.07-1.23)	5.6E-5		1.10 (1.04-1.16)	1.2E-3		1.15 (1.10-1.21)	5.9E-8		1.16 (0.92-1.45)	0.21		0.001 (-0.004 to 0.005)	0.70
	CARDIoGRAMplusC4D
	Coronary artery diseasef	60 801	1.26 (1.18-1.35)	3.9E-11		1.36 (1.24-1.48)	1.5E-11		1.18 (1.10-1.27)	1.2E-5		1.17 (1.08-1.28)	2.5E-4		–	–		1.24 (1.13-1.36)	3.1E-6		1.34 (0.99-1.80)	0.06		-0.001 (-0.007 to 0.005)	0.69
	MEGASTROKE
	Ischemic strokeg	34 217	1.24 (1.17-1.33)	1.3E-10		1.22 (1.12-1.32)	7.5E-6		1.23 (1.14-1.32)	3.0E-8		1.19 (1.10-1.29)	4.7E-5		1.20 (1.12-1.29)	8.7E-7		1.22 (1.12-1.34)	6.5E-6		1.06 (0.80-1.40)	0.67		0.003 (-0.002 to 0.008)	0.25
	Atrial Fibrillation Consortium
	Atrial fibrillation (2017 dataset)h	22 346	1.06 (0.97-1.16)	0.18		1.03 (0.92-1.16)	0.60		1.00 (0.91-1.11)	0.95		1.04 (0.93-1.17)	0.49		1.05 (0.95-1.16)	0.33		1.06 (0.94-1.20)	0.34		1.32 (0.89-1.96)	0.17		-0.004 (-0.012 to 0.003)	0.27
	Million Veteran Program
	Venous thromboembolismi	8929	1.09 (0.98-1.21)	0.11		1.16 (1.01-1.33)	0.04		1.04 (0.92-1.17)	0.52		1.01 (0.88-1.15)	0.93		1.08 (0.96-1.22)	0.21		1.13 (0.97-1.30)	0.11		1.59 (1.01-2.51)	0.04		-0.007 (-0.016 to 0.001)	0.09
	BMI, body mass index; CAD, coronary artery disease; CI, confidence interval; IVW, inverse-variance weighted (random-effects model); MR, Mendelian randomization; MVMR, multivariable Mendelian randomization; OR odds ratio.
	a Summary-level data for alcohol consumption were obtained from Liu et al, Nat Genet 2019, PMID 30643251.
	b Summary-level data for body mass index were obtained from Pulit et al Hum Mol Genet 2019, PMID 30239722.
	c Summary-level data for years of education were obtained from Lee et al, Nat Genet 2018, PMID 30038396.
	d Summary-level data for coronary artery disease were obtained from the present study based on UK Biobank.
	e The MR-Egger intercept quantifies the effect of directional pleiotropy. Values that significantly differ from zero provide evidence that the exposure-associated variants may influence the outcome through other pathways than through the exposure.
	f This dataset includes 60 801 coronary artery disease cases and 123 504 non-cases of both European and non-European ancestry (no overlap with UK Biobank).
	g This dataset includes 34 217 ischemic stroke cases and 404 630 non-cases of European ancestry (no overlap with UK Biobank). The univariable IVW estimates have been published previously in PMID: 31237718.
	hThis dataset includes 22 346 atrial fibrillation cases and 132 086 non-cases of both European and non-European ancestry (no overlap with UK Biobank).
	i This dataset includes 8929 venous thromboembolism cases and 181 337 non-cases of European ancestry (no overlap with UK Biobank).

## Sheet: Table S4
	Table S4. Association of genetic predisposition to smoking initiation with 14 cardiovascular diseases in self-reported never smokers (N=142 599) in UK Biobank
			Univariable IVW			MVMR adjusted for alcohola			MVMR adjusted for BMIb			MVMR adjusted for educationc
	Outcome	Cases	OR (95% CI)	P value		OR (95% CI)	P value		OR (95% CI)	P value		OR (95% CI)	P value
	Coronary artery disease	8402	1.15 (1.03-1.29)	0.02		1.08 (0.94-1.26)	0.28		1.09 (0.97.1.23)	0.16		1.11 (0.96-1.28)	0.16
	Heart failure	1843	1.23 (1.01-1.51)	0.04		1.22 (0.94-1.59)	0.13		1.22 (0.97-1.52)	0..08		1.12 (0.87-1.45)	0.38
	Atrial fibrillation	5409	1.06 (0.94-1.21)	0.33		1.07 (0.91-1.26)	0.43		1.01 (0.88-1.16)	0.85		1.06 (0.90-1.24)	0.50
	Aortic valve stenosis	639	1.07 (0.76-1.50)	0.71		1.12 (0.72-1.74)	0.61		0.95 (0.65-1.38)	0.78		1.00 (0.65-1.53)	0.99
	Abdominal aortic aneurysm	122	1.02 (0.47-2.22)	0.97		1.25 (0.46-3.43)	0.66		1.20 (0.51-2.82)	0.68		0.92 (0.34-2.48)	0.88
	Thoracic aortic aneurysm	110	1.19 (0.52-2.71)	0.68		0.67 (0.23-1.93)	0.45		0.82 (0.33-2.04)	0.67		1.18 (0.42-3.34)	0.76
	Ischemic stroke	1421	1.22 (0.98-1.54)	0.08		1.29 (0.96-1.74)	0.10		1.19 (0.92-1.53)	0.18		1.10 (0.82-1.47)	0.51
	Transient ischemic attack	1344	1.38 (1.09-1.74)	0.007		1.49 (1.10-2.02)	0.01		1.30 (1.01-1.70)	0.04		1.18 (0.42-3.34)	0.76
	Intracerebral hemorrhage	363	1.03 (0.65-1.61)	0.91		0.85 (0.47-1.53)	0.58		0.92 (0.56-1.52)	0.75		0.92 (0.52-1.63)	0.78
	Subarachnoid hemorrhage	337	0.72 (0.45-1.16)	0.18		0.72 (0.39-1.33)	0.30		0.68 (0.40-1.15)	0.15		0.67 (0.37-1.23)	0.20
	Deep vein thrombosis	3422	1.30 (1.12-1.52)	4.8E-4		1.33 (1.09-1.61)	0.004		1.23 (1.05-1.45)	0.01		1.18 (0.98-1.43)	0.08
	Pulmonary embolism	2187	1.18 (0.97-1.48)	0.09		1.37 (1.07-1.76)	0.01		1.06 (0.85-1.30)	0.61		1.07 (0.84-1.37)	0.58
	Peripheral arterial disease	655	1.35 (0.95-1.92)	0.09		1.38 (0.88-2.18)	0.16		1.14 (0.78-1.68)	0.49		1.03 (0.67-1.60)	0.88
	Arterial hypertension	44 722	1.23 (1.14-1.32)	4.8E-8		1.32 (1.19-1.45)	2.0E-8		1.09 (1.01-1.18)	0.02		1.14 (1.04-1.25)	0.01
	BMI, body mass index; CI, confidence interval; IVW, inverse-variance weighted; MVMR, multivariable Mendelian randomization; OR odds ratio.
	a Summary-level data for alcohol consumption were obtained from Liu et al, Nat Genet 2019, PMID 30643251.
	b Summary-level data for body mass index were obtained from Pulit et al Hum Mol Genet 2019, PMID 30239722.
	c Summary-level data for years of education were obtained from Lee et al, Nat Genet 2018, PMID 30038396.

## Sheet: Table S5
	Table S5. Association between lifetime smoking index and 14 cardiovascular diseases in univariable and multivariable inverse-variance weighted analyses and in sensitivity analyses using the weighted median and MR-Egger methods
			Univariable IVW			MVMR adjusted for alcohola			MVMR adjusted for BMIb			MVMR adjusted for educationc			MVMR adjusted for CADd			Weighted median			MR-Egger causal estimate			MR-Egger intercepte
	Data source and outcome	Cases	OR (95% CI)	P value		OR (95% CI)	P value		OR (95% CI)	P value		OR (95% CI)	P value		OR (95% CI)	P value		OR (95% CI)	P value		OR (95% CI)	P value		Intercept	P value
	UK Biobank
	Coronary artery disease	29 278	1.71 (1.49-1.98)	1.4E-13		1.65 (1.39-1.95)	7.0E-9		1.55 (1.31-1.83)	3.1E-7		1.63 (1.32-2.01)	4.4E-9		–	–		1.62 (1.37-1.92)	2.7E-8		1.52 (0.87-2.67)	0.15		0.002 (-0.007 to 0.010)	0.66
	Heart failure	6712	2.58 (1.99-3.34)	7.7E-13		2.62 (1.93-3.56)	7.3E-10		1.94 (1.44-2.60)	1.3E-5		1.88 (1.29-2.72)	0.001		1.78 (1.33-2.37)	9.3E-5		2.99 (2.09-4.28)	2.3E-9		2.87 (1.03-8.04)	0.04		-0.002 (-0.017 to 0.014)	0.83
	Atrial fibrillation	16 945	1.47 (1.23-1.74)	1.4E-5		1.49 (1.22-1.83)	1.1E-4		1.32 (1.09-1.62)	0.007		1.38 (1.07.1.78)	0.01		1.27 (1.04-1.55)	0.02		1.37 (1.10-1.70)	0.005		1.49 (0.75-2.95)	0.25		0.000 (-0.010 to 0.010)	0.96
	Aortic valve stenosis	2244	1.64 (1.06-2.54)	0.03		1.79 (1.07-3.01)	0.03		1.08 (0.65-1.80)	0.76		1.63 (0.86-3.11)	0.14		1.00 (0.61-1.66)	0.99		2.25 (1.24-4.08)	0.008		7.04 (1.26-39.4)	0.03		-0.022 (-0.048 to 0.003)	0.09
	Abdominal aortic aneurysm	1094	5.51 (3.14-9.68)	2.9E-9		6.62 (3.40-12.87)	2.5E-8		5.37 (2.74-10.52)	9.8E-7		4.80 (2.10-10.9)	1.9E-4		4.41 (2.25-8.66)	1.7E-5		7.75 (3.30-18.2)	2.5E-6		20.6 (2.22-190.8)	0.008		-0.020 (-0.053 to 0.012)	0.23
	Thoracic aortic aneurysm	347	1.74 (0.64-4.73)	0.28		1.71 (0.53-5.54)	0.37		1.15 (0.35-3.80)	0.82		3.59 (0.83-15.5)	0.09		1.43 (0.43-4.73)	0.56		2.62 (0.60-11.40)	0.20		30.89 (0.59-1617)	0.09		-0.044 (-0.103 to 0.015)	0.14
	Ischemic stroke	4602	1.72 (1.30-2.26)	1.3E-4		1.79 (1.29-2.48)	4.4E-4		1.64 (1.18-2.28)	0.003		1.79 (1.19-2.68)	0.005		1.46 (1.05-2.03)	0.02		1.75 (1.15-2.67)	0.009		3.66 (1.22-10.90)	0.02		-0.012 (-0.028 to 0.005)	0.16
	Transient ischemic attack	3962	1.53 (1.14-2.06)	0..005		1.56 (1.11-2.22)	0.01		1.24 (0.87-1.77)	0.24		1.03 (0.67-1.60)	0.88		1.43 (1.00-2.04)	0.05		1.68 (1.10-2.56)	0.02		2.01 (0.62-6.53)	0.24		-0.004 (-0.022 to 0.013)	0.64
	Intracerebral hemorrhage	1064	1.32 (0.74-2.33)	0.34		1.26 (0.64-2.47)	0.50		1.11 (0.56-2.20)	0.76		1.08 (0.47-2.50)	0.85		1.11 (0.56-2.19)	0.77		0.97 (0.41-2.28)	0.94		0.90 (0.09-8.61)	0.93		0.006 (-0.028 to 0.040)	0.73
	Subarachnoid hemorrhage	1084	1.77 (1.01-3.12)	0.05		1.73 (0.89-3.38)	0.11		2.19 (1.12-4.31)	0.02		2.48 (1.08-5.69)	0.03		1.92 (0.98-3.78)	0.06		2.09 (0..91-4.82)	0.08		6.59 (0.70-61.79)	0.10		-0.020 (-0.054 to 0.013)	0.23
	Deep vein thrombosis	9454	1.35 (1.10-1.65)	0.004		1.40 (1.11-1.78)	0.006		1.12 (0.89-1.42)	0.34		1.20 (0.89-1.60)	0.23		1.20 (0.95-1.53)	0.13		1.33 (0.98-1.81)	0.07		1.30 (0.58-2.88)	0.52		0.001 (-0.011 to 0.013)	0.92
	Pulmonary embolism	6148	1.66 (1.27-2.17)	2.4E-4		1.59 (1.16-2.20)	0.004		1.42 (1.00-1.89)	0.05		1.60 (1.07-2.38)	0.02		1.44 (1.04-1.99)	0.03		1.68 (1.17-2.40)	0.005		1.14 (0.39-3.33)	0.81		0.006 (-0.010 to 0.022)	0.48
	Peripheral arterial disease	3415	4.61 (3.30-6.45)	3.6E-19		5.37 (3.62-7.96)	5.4E-17		4.37 (2.93-6.53)	5.7E-13		3.26 (2.01-5.30)	1.9E-6		3.92 (2.63-5.85)	2.0E-11		5.12 (3.10-8.48)	1.8E-10		11.03 (2.94-41.30)	3.7E-4		-0.013 (-0.033 to 0.006)	0.18
	Arterial hypertension	125 846	1.44 (1.28-1.63)	0.001		1.44 (1.25-1.66)	4.3E-7		1.19 (1.05-1.35)	0.007		1.30 (1.09-1.54)	0.003		1.25 (1.09-1.43)	0.001		1.40 (1.24-1.58)	9.9E-8		1.11 (0.69-1.77)	0.68		0.004 (-0.003 to 0.011)	0.25
	CARDIoGRAMplusC4D
	Coronary artery diseasef	60 801	1.55 (1.33-1.81)	1.53E-8		1.75 (1.47-2.10)	6.8E-10		1.34 (1.12-1.61)	0.001		1.60 (1.28-2.01)	4.1E-5		–	–		1.66 (1.37-2.01)	2.8E-7		0.66 (0.35-1.24)	0.20		0.013 (0.004 to 0.022)	0.006
	MEGASTROKE
	Ischemic strokeg	34 217	1.24 (1.17-1.33)	1.3E-10		1.31 (1.11-1.53)	0.001		1.13 (0.97-1.33)	0.13		1.22 (1.00-1.48)	0.05		1.30 (1.11-1.53)	0.001		1.18 (0.97-1.44)	0.10		0.93 (0.54-1.60)	0.79		0.004 (-0.004 to 0.012)	0.32
	Atrial Fibrillation Consortium
	Atrial fibrillation (2017 dataset)h	22 346	1.04 (0.86-1.27)	0.67		1.03 (0.82-1.29)	0.82		0.96 (0.76-1.20)	0.70		0.94 (0.70-1.24)	0.65		0.98 (0.78-1.23)	0.84		1.02 (0.79-1.33)	0.83		0.84 (0.37-1.91)	0.68		0.003 (-0.009 to 0.015)	0.60
	Million Veteran Program
	Venous thromboembolismi	8929	1.28 (1.00-1.63)	0.05		1.43 (1.07-1.92)	0.02		1.13 (0.97-1.33)	0.13		1.03 (0.72-1.47)	0.87		1.33 (0.99-1.78)	0.06		1.33 (0.96-1.84)	0.08		0.81 (0.31-2.14)	0.68		0.007 (-0.007 to 0.021)	0.35
	BMI, body mass index; CAD, coronary artery disease; CI, confidence interval; IVW, inverse-variance weighted (random-effects model); MR, Mendelian randomization; MVMR, multivariable Mendelian randomization; OR odds ratio.
	a Summary-level data for alcohol consumption were obtained from Liu et al, Nat Genet 2019, PMID 30643251.
	b Summary-level data for body mass index were obtained from Pulit et al Hum Mol Genet 2019, PMID 30239722
	c Summary-level data for years of education were obtained from Lee et al, Nat Genet 2018, PMID 30038396.
	d Summary-level data for coronary artery disease were obtained from the present study based on UK Biobank.
	e The MR-Egger intercept quantifies the effect of directional pleiotropy. Values that significantly differ from zero provide evidence that the exposure-associated variants may influence the outcome through other pathways than through the exposure.
	f This dataset includes 60 801 coronary artery disease cases and 123 504 non-cases of both European and non-European ancestry (no overlap with UK Biobank).
	g This dataset includes 34 217 ischemic stroke cases and 404 630 non-cases of European ancestry (no overlap with UK Biobank). The univariable IVW estimates have been published previously in PMID: 31237718.
	hThis dataset includes 22 346 atrial fibrillation cases and 132 086 non-cases of both European and non-European ancestry (no overlap with UK Biobank).
	i This dataset includes 8929 venous thromboembolism cases and 181 337 non-cases of European ancestry (no overlap with UK Biobank).
